# Supplementary material for: 2-Amino­pyrimidin-1-ium 4-methyl­benzene­sulfonate
Source: Acta Crystallogr Sect E Struct Rep Online. 2011 May 20;67(Pt 6):o1457. doi: 10.1107/S1600536811018198 (PMC3120468; doi:10.1107/S1600536811018198)
Supplement: Supplementary file 1 [file e-67-o1457-sup1.cif]

##############################################################################
#                                                                            #
# This CIF contains the data in a paper accepted for publication in          #
# Acta Crystallographica Section E. It conforms to the requirements of       #
# Notes for Authors for Acta Crystallographica Section E, and has been       #
# peer reviewed under the auspices of the IUCr Commission on Journals.       #
#                                                                            #
# Full details of the Crystallographic Information File format               #
# are given in the paper "The Crystallographic Information File (CIF):       #
# a New Standard Archive File for Crystallography" by S. R. Hall, F. H.      #
# Allen and I. D. Brown [Acta Cryst. (1991), A47, 655-685].                  #
#                                                                            #
# The current version of the core CIF dictionary is obtainable from          #
# ftp://ftp.iucr.org/pub/cif_core.dic.                                       #
#                                                                            #
# Software is freely available for graphical display of the structure(s)     #
# in this CIF. For information consult the CIF software page                 #
# http://www.iucr.org/resources/cif/software.                                #
#                                                                            #
# This file may be used for bona fide research purposes within the           #
# scientific community so long as proper attribution is given to the journal # 
# article from which it was obtained.                                        #
#                                                                            #
##############################################################################
data_I
_audit_creation_method     SHELXL-97
_chemical_name_systematic
;
2-Aminopyrimidin-1-ium 4-methylbenzenesulfonate
;
_chemical_name_common     ?
_chemical_formula_moiety     'C4 H6 N3 +, C7 H7 O3 S -'
_chemical_formula_sum     'C11 H13 N3 O3 S'
_chemical_formula_iupac     'C4 H6 N3 +, C7 H7 O3 S -'
_chemical_formula_weight     267.30
_chemical_melting_point     ?
_symmetry_cell_setting     monoclinic
_symmetry_space_group_name_H-M     'P 21/n'
_symmetry_space_group_name_Hall     '-P 2yn'
loop_
    _symmetry_equiv_pos_as_xyz
    'x, y, z'
    '-x+1/2, y+1/2, -z+1/2'
    '-x, -y, -z'
    'x-1/2, -y-1/2, z-1/2'
_cell_length_a     6.2567(3)
_cell_length_b     13.3756(6)
_cell_length_c     15.2512(7)
_cell_angle_alpha     90.00
_cell_angle_beta     101.3350(10)
_cell_angle_gamma     90.00
_cell_volume     1251.43(10)
_cell_formula_units_Z     4
_cell_measurement_reflns_used     5926
_cell_measurement_theta_min     2.72
_cell_measurement_theta_max     34.58
_cell_measurement_temperature     100(2)
_exptl_crystal_description     prism
_exptl_crystal_colour     colourless
_exptl_crystal_size_max     0.50
_exptl_crystal_size_mid     0.36
_exptl_crystal_size_min     0.32
_exptl_crystal_density_diffrn     1.419
_exptl_crystal_density_meas     ?
_exptl_crystal_density_method     'not measured'
_exptl_crystal_F_000     560
_exptl_absorpt_coefficient_mu     0.263
_exptl_absorpt_correction_type     none
_exptl_absorpt_process_details     ?
_exptl_absorpt_correction_T_min     ?
_exptl_absorpt_correction_T_max     ?
_exptl_special_details
;
;
_diffrn_ambient_temperature     100(2)
_diffrn_radiation_type     MoK\a
_diffrn_radiation_wavelength     0.71073
_diffrn_radiation_source     'fine-focus sealed tube'
_diffrn_radiation_monochromator     graphite
_diffrn_measurement_device_type     'Bruker SMART APEXII'
_diffrn_measurement_method     \w
_diffrn_detector_area_resol_mean     ?
_diffrn_reflns_number     12275
_diffrn_reflns_av_R_equivalents     0.0206
_diffrn_reflns_av_sigmaI/netI     0.0205
_diffrn_reflns_theta_min     2.04
_diffrn_reflns_theta_max     30.00
_diffrn_reflns_theta_full     30.00
_diffrn_measured_fraction_theta_max     0.991
_diffrn_measured_fraction_theta_full     0.991
_diffrn_reflns_limit_h_min     -8
_diffrn_reflns_limit_h_max     8
_diffrn_reflns_limit_k_min     -18
_diffrn_reflns_limit_k_max     18
_diffrn_reflns_limit_l_min     -21
_diffrn_reflns_limit_l_max     21
_diffrn_standards_number     ?
_diffrn_standards_interval_count     ?
_diffrn_standards_interval_time     ?
_diffrn_standards_decay_%     ?
_refine_special_details
;
Refinement of <i>F</i>^2^ against ALL reflections. The weighted <i>R</i>-factor
<i>wR</i> and goodness of fit <i>S</i> are based on <i>F</i>^2^, conventional
<i>R</i>-factors <i>R</i> are based on <i>F</i>, with <i>F</i> set to zero for
negative <i>F</i>^2^. The threshold expression of <i>F</i>^2^ >
\s(<i>F</i>^2^) is used only for calculating <i>R</i>-factors(gt) <i>etc</i>.
and is not relevant to the choice of reflections for refinement.
<i>R</i>-factors based on <i>F</i>^2^ are statistically about twice as large
as those based on <i>F</i>, and <i>R</i>- factors based on ALL data will be
even larger.
;
_reflns_number_total     3617
_reflns_number_gt     3160
_reflns_threshold_expression     I>2\s(I)
_refine_ls_structure_factor_coef     Fsqd
_refine_ls_matrix_type     full
_refine_ls_R_factor_all     0.0380
_refine_ls_R_factor_gt     0.0322
_refine_ls_wR_factor_gt     0.0839
_refine_ls_wR_factor_ref     0.0882
_refine_ls_goodness_of_fit_ref     1.037
_refine_ls_restrained_S_all     1.037
_refine_ls_number_reflns     3617
_refine_ls_number_parameters     163
_refine_ls_number_restraints     0
_refine_ls_hydrogen_treatment     constr
_refine_ls_weighting_scheme     calc
_refine_ls_weighting_details
         'calc w=1/[\s^2^(Fo^2^)+(0.0496P)^2^+0.3689P] where P=(Fo^2^+2Fc^2^)/3'
_atom_sites_solution_hydrogens     difmap
_atom_sites_solution_primary     direct
_atom_sites_solution_secondary     difmap
_refine_ls_shift/su_max     0.001
_refine_ls_shift/su_mean     0.000
_refine_diff_density_max     0.452
_refine_diff_density_min     -0.379
_refine_ls_extinction_method     none
_refine_ls_extinction_coef     ?
loop_
    _atom_type_symbol
    _atom_type_description
    _atom_type_scat_dispersion_real
    _atom_type_scat_dispersion_imag
    _atom_type_scat_source
    'C' 'C' 0.0033 0.0016
                         'International Tables Vol C Tables 4.2.6.8 and 6.1.1.4'
    'H' 'H' 0.0000 0.0000
                         'International Tables Vol C Tables 4.2.6.8 and 6.1.1.4'
    'N' 'N' 0.0061 0.0033
                         'International Tables Vol C Tables 4.2.6.8 and 6.1.1.4'
    'O' 'O' 0.0106 0.0060
                         'International Tables Vol C Tables 4.2.6.8 and 6.1.1.4'
    'S' 'S' 0.1246 0.1234
                         'International Tables Vol C Tables 4.2.6.8 and 6.1.1.4'
_computing_data_collection     'APEX2 (Bruker, 2005)'
_computing_cell_refinement     'SAINT (Bruker, 2005)'
_computing_data_reduction     'SAINT (Bruker, 2005)'
_computing_structure_solution     'SHELXTL (Sheldrick, 2008)'
_computing_structure_refinement     'SHELXTL (Sheldrick, 2008)'
_computing_molecular_graphics     'PLATON (Spek, 2009)'
_computing_publication_material     'SHELXTL (Sheldrick, 2008)'
loop_
    _atom_site_type_symbol
    _atom_site_label
    _atom_site_fract_x
    _atom_site_fract_y
    _atom_site_fract_z
    _atom_site_U_iso_or_equiv
    _atom_site_adp_type
    _atom_site_calc_flag
    _atom_site_refinement_flags
    _atom_site_occupancy
    _atom_site_symmetry_multiplicity
    _atom_site_disorder_assembly
    _atom_site_disorder_group
    S S1 0.28924(4) 0.172328(19) 0.105904(16) 0.01392(8) Uani d . 1 1 . .
    O O1 0.28421(13) 0.21695(6) 0.19437(5) 0.01877(17) Uani d . 1 1 . .
    O O2 0.51293(13) 0.15402(6) 0.09590(5) 0.01855(16) Uani d . 1 1 . .
    O O3 0.14528(13) 0.08711(6) 0.08830(5) 0.01966(17) Uani d . 1 1 . .
    C C1 0.18525(17) 0.26582(8) 0.02687(7) 0.01501(19) Uani d . 1 1 . .
    C C2 -0.03778(18) 0.27159(8) -0.00789(7) 0.0183(2) Uani d . 1 1 . .
    H H2A -0.1349 0.2244 0.0096 0.022 Uiso calc R 1 1 . .
    C C3 -0.1167(2) 0.34700(9) -0.06827(8) 0.0220(2) Uani d . 1 1 . .
    H H3A -0.2687 0.3509 -0.0919 0.026 Uiso calc R 1 1 . .
    C C4 0.0232(2) 0.41735(9) -0.09488(8) 0.0236(2) Uani d . 1 1 . .
    C C5 0.2456(2) 0.41027(9) -0.05918(8) 0.0254(2) Uani d . 1 1 . .
    H H5A 0.3429 0.4576 -0.0764 0.031 Uiso calc R 1 1 . .
    C C6 0.3277(2) 0.33500(9) 0.00123(8) 0.0213(2) Uani d . 1 1 . .
    H H6A 0.4797 0.3309 0.0248 0.026 Uiso calc R 1 1 . .
    C C7 -0.0643(3) 0.49831(10) -0.16093(9) 0.0348(3) Uani d . 1 1 . .
    H H7A -0.1992 0.4752 -0.1997 0.052 Uiso calc PR 0.50 1 . .
    H H7B 0.0438 0.5140 -0.1975 0.052 Uiso calc PR 0.50 1 . .
    H H7C -0.0944 0.5584 -0.1286 0.052 Uiso calc PR 0.50 1 . .
    H H7D 0.0326 0.5565 -0.1508 0.052 Uiso calc PR 0.50 1 . .
    H H7E -0.2103 0.5178 -0.1530 0.052 Uiso calc PR 0.50 1 . .
    H H7F -0.0721 0.4734 -0.2219 0.052 Uiso calc PR 0.50 1 . .
    N N1 0.61962(15) 0.31572(7) 0.29233(6) 0.01640(18) Uani d . 1 1 . .
    H H1A 0.5121 0.2804 0.2612 0.020 Uiso calc R 1 1 . .
    N N2 0.99877(15) 0.33985(7) 0.33945(6) 0.01665(18) Uani d . 1 1 . .
    N N3 0.86604(16) 0.21369(8) 0.23970(7) 0.0210(2) Uani d . 1 1 . .
    H H3B 1.0008 0.1961 0.2382 0.025 Uiso calc R 1 1 . .
    H H3C 0.7560 0.1808 0.2076 0.025 Uiso calc R 1 1 . .
    C C8 0.82865(17) 0.29000(8) 0.29050(7) 0.0154(2) Uani d . 1 1 . .
    C C9 0.57354(18) 0.39454(8) 0.34102(7) 0.0177(2) Uani d . 1 1 . .
    H H9A 0.4264 0.4116 0.3415 0.021 Uiso calc R 1 1 . .
    C C10 0.73953(18) 0.44934(8) 0.38933(7) 0.0179(2) Uani d . 1 1 . .
    H H10A 0.7132 0.5064 0.4228 0.022 Uiso calc R 1 1 . .
    C C11 0.95194(17) 0.41679(8) 0.38686(7) 0.0170(2) Uani d . 1 1 . .
    H H11A 1.0701 0.4525 0.4217 0.020 Uiso calc R 1 1 . .
loop_
    _atom_site_aniso_label
    _atom_site_aniso_U_11
    _atom_site_aniso_U_22
    _atom_site_aniso_U_33
    _atom_site_aniso_U_12
    _atom_site_aniso_U_13
    _atom_site_aniso_U_23
    S1 0.01196(12) 0.01471(13) 0.01493(13) -0.00058(8) 0.00229(9) -0.00101(8)
    O1 0.0151(4) 0.0257(4) 0.0156(3) -0.0016(3) 0.0034(3) -0.0040(3)
    O2 0.0135(4) 0.0209(4) 0.0214(4) 0.0022(3) 0.0038(3) -0.0016(3)
    O3 0.0186(4) 0.0161(4) 0.0234(4) -0.0036(3) 0.0017(3) 0.0011(3)
    C1 0.0159(5) 0.0137(4) 0.0158(4) 0.0009(4) 0.0039(4) -0.0015(4)
    C2 0.0171(5) 0.0189(5) 0.0186(5) 0.0003(4) 0.0028(4) -0.0008(4)
    C3 0.0225(5) 0.0222(5) 0.0200(5) 0.0044(4) 0.0006(4) -0.0002(4)
    C4 0.0361(7) 0.0172(5) 0.0175(5) 0.0044(5) 0.0056(4) 0.0002(4)
    C5 0.0324(6) 0.0185(5) 0.0274(6) -0.0025(5) 0.0107(5) 0.0029(4)
    C6 0.0191(5) 0.0203(5) 0.0252(5) -0.0023(4) 0.0063(4) 0.0008(4)
    C7 0.0563(9) 0.0225(6) 0.0245(6) 0.0088(6) 0.0054(6) 0.0064(5)
    N1 0.0124(4) 0.0201(4) 0.0166(4) -0.0024(3) 0.0026(3) -0.0015(3)
    N2 0.0138(4) 0.0189(4) 0.0169(4) -0.0014(3) 0.0021(3) -0.0005(3)
    N3 0.0145(4) 0.0258(5) 0.0231(5) -0.0018(4) 0.0043(3) -0.0087(4)
    C8 0.0138(5) 0.0182(5) 0.0145(4) -0.0008(4) 0.0035(3) 0.0012(4)
    C9 0.0163(5) 0.0193(5) 0.0180(5) 0.0028(4) 0.0048(4) 0.0016(4)
    C10 0.0191(5) 0.0164(5) 0.0186(5) 0.0010(4) 0.0044(4) 0.0000(4)
    C11 0.0165(5) 0.0169(5) 0.0168(5) -0.0029(4) 0.0013(4) 0.0003(4)
_geom_special_details
;
All e.s.d.'s (except the e.s.d. in the dihedral angle between two l.s. planes)
are estimated using the full covariance matrix. The cell e.s.d.'s are taken
into account individually in the estimation of e.s.d.'s in distances, angles
and torsion angles; correlations between e.s.d.'s in cell parameters are only
used when they are defined by crystal symmetry. An approximate (isotropic)
treatment of cell e.s.d.'s is used for estimating e.s.d.'s involving l.s.
planes.
;
loop_
    _geom_bond_atom_site_label_1
    _geom_bond_atom_site_label_2
    _geom_bond_site_symmetry_2
    _geom_bond_distance
    _geom_bond_publ_flag
    S1 O3 . 1.4449(8) ?
    S1 O2 . 1.4580(8) ?
    S1 O1 . 1.4814(8) ?
    S1 C1 . 1.7697(11) ?
    C1 C6 . 1.3930(15) ?
    C1 C2 . 1.3941(15) ?
    C2 C3 . 1.3895(16) ?
    C2 H2A . 0.9500 ?
    C3 C4 . 1.3985(18) ?
    C3 H3A . 0.9500 ?
    C4 C5 . 1.3946(19) ?
    C4 C7 . 1.5067(17) ?
    C5 C6 . 1.3929(17) ?
    C5 H5A . 0.9500 ?
    C6 H6A . 0.9500 ?
    C7 H7A . 0.9800 ?
    C7 H7B . 0.9800 ?
    C7 H7C . 0.9800 ?
    C7 H7D . 0.9800 ?
    C7 H7E . 0.9800 ?
    C7 H7F . 0.9800 ?
    N1 C9 . 1.3529(14) ?
    N1 C8 . 1.3579(14) ?
    N1 H1A . 0.8800 ?
    N2 C11 . 1.3233(14) ?
    N2 C8 . 1.3500(14) ?
    N3 C8 . 1.3296(14) ?
    N3 H3B . 0.8800 ?
    N3 H3C . 0.8800 ?
    C9 C10 . 1.3631(15) ?
    C9 H9A . 0.9500 ?
    C10 C11 . 1.4060(15) ?
    C10 H10A . 0.9500 ?
    C11 H11A . 0.9500 ?
loop_
    _geom_angle_atom_site_label_1
    _geom_angle_atom_site_label_2
    _geom_angle_atom_site_label_3
    _geom_angle_site_symmetry_1
    _geom_angle_site_symmetry_3
    _geom_angle
    _geom_angle_publ_flag
    O3 S1 O2 . . 115.10(5) ?
    O3 S1 O1 . . 111.29(5) ?
    O2 S1 O1 . . 110.83(5) ?
    O3 S1 C1 . . 107.38(5) ?
    O2 S1 C1 . . 106.22(5) ?
    O1 S1 C1 . . 105.36(5) ?
    C6 C1 C2 . . 120.29(10) ?
    C6 C1 S1 . . 119.39(8) ?
    C2 C1 S1 . . 120.31(8) ?
    C3 C2 C1 . . 119.41(11) ?
    C3 C2 H2A . . 120.3 ?
    C1 C2 H2A . . 120.3 ?
    C2 C3 C4 . . 121.30(11) ?
    C2 C3 H3A . . 119.4 ?
    C4 C3 H3A . . 119.4 ?
    C5 C4 C3 . . 118.33(11) ?
    C5 C4 C7 . . 120.89(12) ?
    C3 C4 C7 . . 120.78(12) ?
    C6 C5 C4 . . 121.14(11) ?
    C6 C5 H5A . . 119.4 ?
    C4 C5 H5A . . 119.4 ?
    C5 C6 C1 . . 119.52(11) ?
    C5 C6 H6A . . 120.2 ?
    C1 C6 H6A . . 120.2 ?
    C4 C7 H7A . . 109.5 ?
    C4 C7 H7B . . 109.5 ?
    H7A C7 H7B . . 109.5 ?
    C4 C7 H7C . . 109.5 ?
    H7A C7 H7C . . 109.5 ?
    H7B C7 H7C . . 109.5 ?
    C4 C7 H7D . . 109.5 ?
    H7A C7 H7D . . 141.1 ?
    H7B C7 H7D . . 56.3 ?
    H7C C7 H7D . . 56.3 ?
    C4 C7 H7E . . 109.5 ?
    H7A C7 H7E . . 56.3 ?
    H7B C7 H7E . . 141.1 ?
    H7C C7 H7E . . 56.3 ?
    H7D C7 H7E . . 109.5 ?
    C4 C7 H7F . . 109.5 ?
    H7A C7 H7F . . 56.3 ?
    H7B C7 H7F . . 56.3 ?
    H7C C7 H7F . . 141.1 ?
    H7D C7 H7F . . 109.5 ?
    H7E C7 H7F . . 109.5 ?
    C9 N1 C8 . . 121.24(9) ?
    C9 N1 H1A . . 119.4 ?
    C8 N1 H1A . . 119.4 ?
    C11 N2 C8 . . 116.81(10) ?
    C8 N3 H3B . . 120.0 ?
    C8 N3 H3C . . 120.0 ?
    H3B N3 H3C . . 120.0 ?
    N3 C8 N2 . . 119.44(10) ?
    N3 C8 N1 . . 119.13(10) ?
    N2 C8 N1 . . 121.43(10) ?
    N1 C9 C10 . . 119.59(10) ?
    N1 C9 H9A . . 120.2 ?
    C10 C9 H9A . . 120.2 ?
    C9 C10 C11 . . 116.28(10) ?
    C9 C10 H10A . . 121.9 ?
    C11 C10 H10A . . 121.9 ?
    N2 C11 C10 . . 124.57(10) ?
    N2 C11 H11A . . 117.7 ?
    C10 C11 H11A . . 117.7 ?
loop_
    _geom_torsion_atom_site_label_1
    _geom_torsion_atom_site_label_2
    _geom_torsion_atom_site_label_3
    _geom_torsion_atom_site_label_4
    _geom_torsion_site_symmetry_1
    _geom_torsion_site_symmetry_2
    _geom_torsion_site_symmetry_3
    _geom_torsion_site_symmetry_4
    _geom_torsion
    _geom_torsion_publ_flag
    O3 S1 C1 C6 . . . . -152.15(9) ?
    O2 S1 C1 C6 . . . . -28.51(10) ?
    O1 S1 C1 C6 . . . . 89.14(9) ?
    O3 S1 C1 C2 . . . . 29.29(10) ?
    O2 S1 C1 C2 . . . . 152.94(9) ?
    O1 S1 C1 C2 . . . . -89.42(9) ?
    C6 C1 C2 C3 . . . . -0.06(16) ?
    S1 C1 C2 C3 . . . . 178.49(9) ?
    C1 C2 C3 C4 . . . . -0.03(17) ?
    C2 C3 C4 C5 . . . . -0.07(18) ?
    C2 C3 C4 C7 . . . . 179.54(11) ?
    C3 C4 C5 C6 . . . . 0.25(18) ?
    C7 C4 C5 C6 . . . . -179.36(12) ?
    C4 C5 C6 C1 . . . . -0.34(18) ?
    C2 C1 C6 C5 . . . . 0.24(17) ?
    S1 C1 C6 C5 . . . . -178.32(9) ?
    C11 N2 C8 N3 . . . . 178.22(10) ?
    C11 N2 C8 N1 . . . . -2.14(15) ?
    C9 N1 C8 N3 . . . . -178.11(10) ?
    C9 N1 C8 N2 . . . . 2.25(16) ?
    C8 N1 C9 C10 . . . . -0.06(16) ?
    N1 C9 C10 C11 . . . . -1.95(15) ?
    C8 N2 C11 C10 . . . . -0.04(16) ?
    C9 C10 C11 N2 . . . . 2.07(16) ?
loop_
    _geom_hbond_atom_site_label_D
    _geom_hbond_atom_site_label_H
    _geom_hbond_atom_site_label_A
    _geom_hbond_site_symmetry_A
    _geom_hbond_distance_DH
    _geom_hbond_distance_HA
    _geom_hbond_distance_DA
    _geom_hbond_angle_DHA
    _geom_hbond_publ_flag
    N1 H1A O1 . 0.88 1.79 2.6740(10)
                                   176 y
    N3 H3B O1 1_655 0.88 2.03 2.8350(10)
                                       151 y
    N3 H3C O2 . 0.88 2.08 2.9020(10)
                                   155 y
    C10 H10A O3 2_555 0.95 2.46 3.1035(14) 124 y
    C11 H11A O3 2_655 0.95 2.56 3.3629(14) 143 y
data_global
_journal_date_recd_electronic     2011-04-29
_journal_date_accepted     2011-05-13
_journal_name_full     'Acta Crystallographica, Section E'
_journal_year     2011
_journal_volume     67
_journal_issue      6
_journal_page_first     o1457
_journal_page_last     o1457
_journal_paper_category     QO
_journal_coeditor_code     LH5246
_publ_contact_author_name     'Masoumeh Tabatabaee'
_publ_contact_author_address
;
Department of Chemistry, Yazd Branch, IslamicAzad University, Yazd, Iran.
;
_publ_contact_author_email     'tabatabaee45m@yahoo.com'
_publ_contact_author_fax     ?
_publ_contact_author_phone     '+983518117582'
_publ_section_title
;
2-Aminopyrimidin-1-ium 4-methylbenzenesulfonate
;
loop_
    _publ_author_name
    _publ_author_footnote
    _publ_author_address
    'Tabatabaee, Masoumeh' .
;
Department of Chemistry, Yazd Branch, IslamicAzad University, Yazd, Iran.
;
    'Noozari, Najmeh' .
;
Department of Chemistry, Yazd Branch, IslamicAzad University, Yazd, Iran.
;
