# Supplementary material for: 2-Amino­pyrimidin-1-ium 4-methyl­benzene­sulfonate
Source: Acta Crystallogr Sect E Struct Rep Online. 2011 May 20;67(Pt 6):o1457. doi: 10.1107/S1600536811018198 (PMC3120468; doi:10.1107/S1600536811018198)
Supplement: Supplementary file 2 [file e-67-o1457-Isup2.hkl]

# 
# h,k,l, Fc-squared, Fo-squared, sigma(Fo-squared) and status flag 
# 
data_I
_shelx_title ' no17 in P2(1)/n' 
_shelx_refln_list_code          4 
_shelx_F_calc_maximum      143.39 
_exptl_crystal_F_000       560.00 
_reflns_d_resolution_high  0.7107 
 
loop_ 
 _symmetry_equiv_pos_as_xyz 
 'x, y, z' 
 '-x+1/2, y+1/2, -z+1/2' 
 '-x, -y, -z' 
 'x-1/2, -y-1/2, z-1/2' 
 
_cell_length_a     6.2567 
_cell_length_b    13.3756 
_cell_length_c    15.2512 
_cell_angle_alpha  90.000 
_cell_angle_beta  101.335 
_cell_angle_gamma  90.000 
 
_shelx_F_squared_multiplier     1.000 
 
loop_ 
 _refln_index_h 
 _refln_index_k 
 _refln_index_l 
 _refln_F_squared_calc 
 _refln_F_squared_meas 
 _refln_F_squared_sigma 
 _refln_observed_status 
   2   0   0      408.02      410.96      4.11 o 
   4   0   0     1026.42     1008.12     15.38 o 
   6   0   0      182.04      154.75      7.67 o 
   8   0   0        8.67        1.26      4.42 o 
   1   1   0     3622.63     3769.01     29.05 o 
   2   1   0     2017.08     1965.54     12.93 o 
   3   1   0     1705.40     1929.32     14.69 o 
   4   1   0     1310.80     1207.50     19.47 o 
   5   1   0      758.29      689.12      9.14 o 
   6   1   0      659.26      633.49      9.50 o 
   7   1   0       72.26       66.08      3.66 o 
   8   1   0       96.50       95.51      6.48 o 
   0   2   0    11481.00    11849.63    407.57 o 
   1   2   0     6654.38     6616.66     56.72 o 
   2   2   0     1262.96     1263.14     13.21 o 
   4   2   0        4.15        5.55      0.74 o 
   5   2   0       16.67       21.01      2.35 o 
   6   2   0      384.21      332.10      6.64 o 
   7   2   0       23.26       27.69      3.28 o 
   8   2   0        6.92        7.64      3.08 o 
   1   3   0      463.29      565.86      6.14 o 
   2   3   0     2172.04     2296.64     21.31 o 
   4   3   0       94.51      120.62      2.51 o 
   5   3   0     2905.94     2711.38     24.72 o 
   6   3   0       29.37       22.16      2.89 o 
   7   3   0      223.05      222.66      6.97 o 
   8   3   0        1.33        1.15      2.73 o 
   0   4   0      979.72     1032.28     12.51 o 
   1   4   0     1617.74     1529.22     14.52 o 
   2   4   0      720.59      835.84      9.36 o 
   3   4   0      960.18      897.89      9.10 o 
   4   4   0      114.70      110.94      2.79 o 
   5   4   0      139.49      148.10      4.73 o 
   6   4   0        2.15        1.99      1.87 o 
   7   4   0        9.58       14.71      2.89 o 
   8   4   0       42.24       47.69      4.35 o 
   1   5   0      462.97      524.58      6.26 o 
   2   5   0      284.70      305.53      4.76 o 
   3   5   0      662.14      643.19      7.36 o 
   4   5   0     1261.50     1162.66     12.28 o 
   5   5   0      693.90      644.69     10.25 o 
   6   5   0      111.68      123.51      4.92 o 
   7   5   0      396.71      405.44      9.43 o 
   8   5   0      169.06      168.63     10.97 o 
   0   6   0      706.45      606.88     12.07 o 
   1   6   0      742.27      803.54      8.94 o 
   2   6   0       22.60       15.65      1.31 o 
   3   6   0      779.95      849.07      9.10 o 
   4   6   0      153.30      153.72      3.96 o 
   5   6   0      198.96      190.69      4.27 o 
   6   6   0       58.90       51.27      3.54 o 
   7   6   0        8.87        4.39      2.61 o 
   8   6   0       25.07       25.45      3.83 o 
   1   7   0      601.05      563.25      6.26 o 
   2   7   0      913.44      951.17     15.31 o 
   4   7   0     1117.93     1082.22     11.68 o 
   5   7   0      126.62      123.20      5.73 o 
   6   7   0      297.87      295.55      7.45 o 
   7   7   0      192.31      177.88      6.45 o 
   8   7   0      125.61      143.84      6.53 o 
   0   8   0     2261.52     2437.87     28.67 o 
   1   8   0      137.14      144.70      2.90 o 
   2   8   0      889.64      922.35     10.97 o 
   3   8   0      515.37      477.64      6.49 o 
   4   8   0       51.27       49.85      2.62 o 
   5   8   0        0.79        1.15      1.28 o 
   6   8   0        0.86        0.29      1.88 o 
   7   8   0      269.27      288.15      8.16 o 
   1   9   0      229.01      255.76      4.12 o 
   2   9   0       51.49       56.77      2.45 o 
   3   9   0       35.76       31.26      2.17 o 
   4   9   0      120.58      120.32      3.53 o 
   5   9   0       47.29       50.36      2.65 o 
   6   9   0      314.38      303.19      7.67 o 
   7   9   0        5.37        5.22      5.71 o 
   0  10   0       64.88       82.49      3.65 o 
   1  10   0      640.53      659.81      7.75 o 
   2  10   0        6.09       10.08      1.50 o 
   3  10   0       37.48       36.09      2.07 o 
   4  10   0      310.46      291.05      5.58 o 
   5  10   0       90.57       98.05      3.54 o 
   6  10   0       56.45       70.05      5.96 o 
   7  10   0       15.62       13.63      2.99 o 
   1  11   0       43.46       43.04      1.99 o 
   2  11   0       12.50       13.49      1.50 o 
   3  11   0       54.48       50.12      2.43 o 
   4  11   0        0.65        0.00      1.77 o 
   5  11   0      153.06      150.65      4.56 o 
   6  11   0       32.18       32.11      6.27 o 
   7  11   0      176.62      201.61     11.65 o 
   0  12   0     2540.24     2528.29     31.36 o 
   1  12   0      113.20      119.94      3.26 o 
   2  12   0       13.45       14.58      1.74 o 
   3  12   0       37.32       38.61      2.11 o 
   4  12   0      218.71      200.22      4.93 o 
   5  12   0       49.77       42.86      2.83 o 
   6  12   0       41.05       54.76      5.09 o 
   1  13   0     1235.39     1270.69     13.26 o 
   2  13   0       59.33       56.66      2.61 o 
   3  13   0      243.65      240.17      4.73 o 
   4  13   0      113.47      117.66      5.62 o 
   5  13   0       65.31       62.74      3.89 o 
   6  13   0      305.85      297.14     15.09 o 
   0  14   0        1.85        5.80      2.18 o 
   1  14   0        0.62       -0.54      1.24 o 
   2  14   0      319.90      327.07     10.80 o 
   3  14   0       76.99       70.75      3.72 o 
   4  14   0       12.75       10.36      2.15 o 
   5  14   0        1.09       -4.11      2.39 o 
   1  15   0       27.73       27.24      2.49 o 
   2  15   0      118.86      121.65      4.57 o 
   3  15   0        7.69       13.85      3.34 o 
   4  15   0       41.31       46.11      3.73 o 
   5  15   0      343.87      337.34      8.97 o 
   0  16   0      767.37      759.68     20.13 o 
   1  16   0      136.38      144.43      8.69 o 
   2  16   0       10.33       12.87      2.97 o 
   3  16   0      105.45      108.98      6.19 o 
   4  16   0       31.20       26.75      3.36 o 
   2  17   0      118.88      112.47     10.08 o 
   3  17   0      187.53      196.57      8.28 o 
   1  18   0        3.46        3.78      4.57 o 
   2  18   0      120.61      141.91     11.47 o 
  -7   0   1      185.89      173.39      7.43 o 
  -5   0   1     1103.08     1015.72     22.73 o 
  -3   0   1     2682.91     2852.26     35.00 o 
  -1   0   1      704.83      805.17      7.76 o 
   1   0   1      462.40      405.12      7.98 o 
   3   0   1     1077.59     1023.48     16.87 o 
   5   0   1     1782.57     1853.70     36.58 o 
   7   0   1      102.23       98.15      6.08 o 
  -8   1   1      168.08      159.74     11.33 o 
  -7   1   1      274.84      306.27     11.03 o 
  -6   1   1        5.76        5.76      1.77 o 
  -5   1   1       90.79       90.33      3.19 o 
  -4   1   1      155.44      131.44      2.94 o 
  -3   1   1     2136.57     2177.46     17.81 o 
  -2   1   1      779.91      773.07      6.42 o 
  -1   1   1    12070.15    11930.40     89.37 o 
   0   1   1     1460.31     1524.11     19.45 o 
   1   1   1     7791.84     7906.90     68.37 o 
   2   1   1      314.50      317.77      3.30 o 
   3   1   1     1000.15     1102.23     12.10 o 
   4   1   1       11.71        8.47      1.30 o 
   5   1   1      164.14      146.07      4.05 o 
   6   1   1       21.11       26.33      2.55 o 
   7   1   1      765.14      730.34     11.31 o 
   8   1   1      157.55      173.68      6.95 o 
  -8   2   1      114.09      105.73      5.63 o 
  -7   2   1       40.00       29.69      3.31 o 
  -6   2   1      776.15      709.85     11.69 o 
  -5   2   1       48.19       37.45      1.65 o 
  -4   2   1        7.72        3.23      1.19 o 
  -3   2   1     1233.68     1290.96     10.53 o 
  -2   2   1     4833.92     5018.66     38.03 o 
  -1   2   1       31.11       27.25      0.82 o 
   0   2   1      554.32      601.13      5.17 o 
   1   2   1      443.34      497.90      6.00 o 
   3   2   1     2910.72     2873.00     20.97 o 
   4   2   1      538.29      555.20      5.82 o 
   5   2   1     1740.40     1711.35     17.34 o 
   6   2   1      385.39      356.21      7.01 o 
   7   2   1       33.55       30.83      2.99 o 
   8   2   1      160.29      149.26      6.57 o 
  -8   3   1      223.17      235.42      7.92 o 
  -7   3   1       14.67       17.16      2.92 o 
  -6   3   1        0.18       -0.60      1.65 o 
  -5   3   1       91.90       75.34      2.52 o 
  -4   3   1     2051.80     1978.48     17.53 o 
  -3   3   1      382.25      400.26      5.02 o 
  -2   3   1      536.19      477.94      5.13 o 
  -1   3   1     1534.41     1621.07     13.03 o 
   0   3   1     2136.43     2249.87     17.53 o 
   1   3   1      214.74      243.84      3.48 o 
   2   3   1     1637.39     1859.71     15.69 o 
   3   3   1      175.89      190.22      3.01 o 
   4   3   1       57.84       48.95      1.64 o 
   5   3   1      381.68      340.09     10.46 o 
   6   3   1       38.17       37.18      2.71 o 
   7   3   1       14.92       17.21      4.05 o 
   8   3   1      218.20      225.23     10.94 o 
  -8   4   1      494.88      532.67     11.78 o 
  -7   4   1        2.99        4.00      2.36 o 
  -6   4   1        6.66        4.00      1.94 o 
  -5   4   1     2114.66     2046.22     18.86 o 
  -4   4   1      210.56      213.58      3.88 o 
  -3   4   1      382.28      406.38      5.20 o 
  -2   4   1      409.33      449.25      5.06 o 
  -1   4   1      718.88      775.01      7.98 o 
   0   4   1     1318.70     1316.20     10.90 o 
   1   4   1     1293.79     1275.91     12.57 o 
   2   4   1     1534.50     1516.53     15.32 o 
   3   4   1       13.71       14.42      1.19 o 
   4   4   1     3091.79     3008.84     22.83 o 
   5   4   1       33.75       35.50      2.75 o 
   6   4   1      558.08      537.26     10.86 o 
   7   4   1       40.16       40.62      3.71 o 
   8   4   1      103.35      108.74      5.84 o 
  -8   5   1      124.62      142.04      7.52 o 
  -7   5   1        4.28        0.21      2.17 o 
  -6   5   1       86.12       98.28      4.44 o 
  -5   5   1        0.75        4.51      1.30 o 
  -4   5   1     1239.59     1238.91     12.38 o 
  -3   5   1      909.22      928.05      9.43 o 
  -2   5   1     6044.31     6340.26     48.02 o 
  -1   5   1      197.32      181.49      2.95 o 
   0   5   1        1.31       -0.83      0.56 o 
   1   5   1      805.20      987.12     10.40 o 
   2   5   1      139.76      172.34      3.57 o 
   3   5   1      217.46      227.45      4.74 o 
   4   5   1      174.83      172.84      3.68 o 
   5   5   1        0.85        3.92      1.76 o 
   6   5   1        0.93        0.64      1.79 o 
   7   5   1       64.65       56.11      4.47 o 
   8   5   1        0.64       -1.94      2.50 o 
  -8   6   1       34.37       25.56      3.70 o 
  -7   6   1       57.85       62.83      4.20 o 
  -6   6   1        3.09        4.07      2.07 o 
  -5   6   1      486.86      474.98      7.12 o 
  -4   6   1       60.08       64.23      2.40 o 
  -3   6   1       61.69       65.75      2.18 o 
  -2   6   1      104.32      132.48      2.66 o 
  -1   6   1      761.75      843.47      8.03 o 
   0   6   1       91.07      101.26      2.06 o 
   1   6   1     4443.87     4874.25     43.16 o 
   2   6   1      363.49      358.18      5.91 o 
   3   6   1      478.89      466.31      7.24 o 
   4   6   1      187.32      199.70      5.72 o 
   5   6   1     3172.64     3033.57     31.74 o 
   6   6   1       54.21       44.90      5.42 o 
   7   6   1        1.13        0.08      2.69 o 
   8   6   1        2.97        2.25      2.75 o 
  -8   7   1        9.49       10.75      3.26 o 
  -7   7   1       22.33       32.41      3.43 o 
  -6   7   1        5.71        6.62      2.07 o 
  -5   7   1      128.55      139.25      3.77 o 
  -4   7   1      554.26      513.88      6.99 o 
  -3   7   1     2300.76     2306.93     20.06 o 
  -2   7   1      118.71      156.99      3.38 o 
  -1   7   1      406.88      384.19      4.76 o 
   0   7   1        1.04        2.13      0.69 o 
   1   7   1       98.68       73.22      2.37 o 
   2   7   1      463.80      531.21      8.24 o 
   3   7   1        9.32        9.57      1.49 o 
   4   7   1      981.04      956.90     10.83 o 
   5   7   1        6.72       10.88      2.15 o 
   6   7   1      115.34       98.58      4.66 o 
   7   7   1       49.29       46.36      3.98 o 
  -7   8   1      276.27      305.41      8.23 o 
  -6   8   1        2.22        5.33      1.98 o 
  -5   8   1      120.43      122.29      6.26 o 
  -4   8   1       12.96       14.41      1.56 o 
  -3   8   1       17.13       14.23      1.99 o 
  -2   8   1        4.21        7.99      1.68 o 
  -1   8   1      412.36      486.29      5.80 o 
   0   8   1       14.39       24.41      1.32 o 
   1   8   1      132.82      138.22      3.32 o 
   2   8   1       78.93       87.45      2.89 o 
   3   8   1      689.14      690.70      9.67 o 
   4   8   1       20.45       19.66      1.78 o 
   5   8   1      276.77      263.33      8.30 o 
   6   8   1       25.81       19.50      2.81 o 
   7   8   1       82.19       94.28      5.12 o 
  -7   9   1       28.65       32.42      4.76 o 
  -6   9   1       10.99       13.67      2.42 o 
  -5   9   1      107.62      120.71      3.72 o 
  -4   9   1     2249.65     2209.17     20.52 o 
  -3   9   1       92.67       88.24      2.73 o 
  -2   9   1       28.25       30.03      1.62 o 
  -1   9   1      523.17      558.67      6.60 o 
   0   9   1     1170.33     1199.53     11.48 o 
   1   9   1      840.08      865.47      9.15 o 
   2   9   1       29.43       22.02      2.05 o 
   3   9   1       46.24       52.06      3.35 o 
   4   9   1      159.33      146.68      3.92 o 
   5   9   1       14.49       12.18      1.92 o 
   6   9   1       10.27       11.52      2.54 o 
   7   9   1       41.67       44.82      4.02 o 
  -7  10   1       22.85       22.03      3.97 o 
  -6  10   1      519.15      531.21     10.36 o 
  -5  10   1      170.44      164.41      5.79 o 
  -4  10   1      247.39      221.48      4.79 o 
  -3  10   1        1.93        4.73      1.21 o 
  -2  10   1      240.14      234.60      4.24 o 
  -1  10   1      104.56      109.38      3.55 o 
   1  10   1      652.81      694.80      8.08 o 
   2  10   1      149.77      162.63      5.01 o 
   3  10   1      239.67      232.46      6.00 o 
   4  10   1        5.52        7.08      1.55 o 
   5  10   1        0.08       -0.81      1.30 o 
   6  10   1      294.18      319.67      8.20 o 
   7  10   1       24.17       31.38      4.63 o 
  -7  11   1       46.48       51.39      5.40 o 
  -6  11   1        0.33        0.45      2.54 o 
  -5  11   1       40.06       34.78      2.61 o 
  -4  11   1       27.83       26.97      2.99 o 
  -3  11   1      638.30      598.54      7.29 o 
  -2  11   1       84.43       74.52      2.62 o 
  -1  11   1      322.47      316.86      5.01 o 
   0  11   1      420.91      423.15      5.94 o 
   1  11   1      208.67      221.23      6.14 o 
   2  11   1        3.47        1.19      1.07 o 
   3  11   1        0.76        0.03      1.39 o 
   4  11   1       75.04       88.89      3.41 o 
   5  11   1       24.05       26.78      2.40 o 
   6  11   1       39.83       43.42      3.73 o 
  -6  12   1       72.89       79.14      8.27 o 
  -5  12   1      594.80      581.98     12.22 o 
  -4  12   1      114.29      108.62      4.40 o 
  -3  12   1       14.50       15.89      1.60 o 
  -2  12   1       85.73       90.94      3.03 o 
  -1  12   1      303.30      299.34      5.06 o 
   0  12   1       37.26       37.06      2.01 o 
   1  12   1      546.33      567.06      7.52 o 
   2  12   1       81.08       82.02      2.97 o 
   3  12   1       19.66       25.92      3.30 o 
   4  12   1       60.79       63.21      3.38 o 
   5  12   1       55.30       59.29      3.22 o 
   6  12   1       19.88       16.24      3.71 o 
  -6  13   1       18.75       20.16      5.55 o 
  -5  13   1       11.45        8.08      2.80 o 
  -4  13   1       71.73       74.80      3.46 o 
  -3  13   1      363.53      359.87      6.63 o 
  -2  13   1      104.18      112.54      3.63 o 
  -1  13   1     1089.66     1101.45     11.90 o 
   0  13   1      155.88      162.46      3.91 o 
   1  13   1      258.64      240.22      4.79 o 
   2  13   1        2.28        2.88      1.42 o 
   3  13   1       81.27       88.17      3.38 o 
   4  13   1       11.67       11.93      2.00 o 
   5  13   1        0.47        3.04      2.55 o 
   6  13   1       21.06       34.66      5.93 o 
  -5  14   1      119.11      117.66      5.44 o 
  -4  14   1       40.89       47.36      3.63 o 
  -3  14   1        1.01       -0.94      1.63 o 
  -2  14   1      261.16      262.35      8.42 o 
  -1  14   1        3.10        3.15      2.14 o 
   0  14   1      301.35      314.97      5.84 o 
   1  14   1       88.05       90.38      4.18 o 
   2  14   1      117.27      120.04      3.76 o 
   3  14   1      295.54      323.06      6.53 o 
   4  14   1       52.13       51.51      3.76 o 
   5  14   1       17.44       13.49      3.45 o 
  -5  15   1        2.58        0.22      2.92 o 
  -4  15   1      192.78      206.49      6.79 o 
  -3  15   1      185.76      185.39      6.20 o 
  -2  15   1       33.95       32.03      3.00 o 
  -1  15   1      169.89      171.80      6.41 o 
   0  15   1       33.81       35.67      4.89 o 
   1  15   1       14.21       16.77      2.66 o 
   2  15   1       21.00       22.22      2.49 o 
   3  15   1       63.29       61.57      3.26 o 
   4  15   1        6.20        4.86      2.64 o 
   5  15   1       12.57       10.98      3.64 o 
  -4  16   1      153.65      162.24      8.90 o 
  -3  16   1       63.49       59.38      4.56 o 
  -2  16   1       37.78       32.76      3.22 o 
  -1  16   1        0.52       -1.82      2.19 o 
   0  16   1        0.49       -0.44      2.70 o 
   1  16   1       13.05       19.58      4.07 o 
   2  16   1      177.95      201.03     10.14 o 
   3  16   1        0.65        1.58      4.09 o 
   4  16   1      406.38      417.18     15.14 o 
  -3  17   1      135.78      129.24      7.00 o 
  -2  17   1      645.23      649.68     15.09 o 
  -1  17   1       68.38       70.56     11.05 o 
   0  17   1        7.14        3.16      4.62 o 
   2  17   1        4.53        6.70      4.55 o 
   3  17   1       76.62       63.43      8.24 o 
  -2  18   1       21.20       25.15      6.65 o 
  -1  18   1       13.44        8.33      4.66 o 
   0  18   1        2.41        3.91      5.08 o 
   1  18   1       82.53       78.68      9.44 o 
   2  18   1      134.16      147.40     10.59 o 
  -8   0   2      481.35      490.48     19.43 o 
  -6   0   2      425.63      437.73     15.67 o 
  -4   0   2     2489.75     2833.90     31.04 o 
   0   0   2      643.41      694.45      6.76 o 
   2   0   2      245.49      245.23      7.09 o 
   4   0   2      146.01      121.59      5.85 o 
   6   0   2      888.15      780.87     15.48 o 
   8   0   2     1150.29     1216.94     23.73 o 
  -8   1   2       89.07       89.24     11.09 o 
  -7   1   2       22.22       17.17      3.68 o 
  -6   1   2       23.42       17.02      2.56 o 
  -5   1   2       65.84       57.58      3.14 o 
  -4   1   2     1762.82     1931.86     15.36 o 
  -3   1   2     1516.95     1558.74     16.12 o 
  -2   1   2     3878.25     3974.82     27.15 o 
  -1   1   2       29.90       22.46      1.13 o 
   1   1   2      220.64      226.47      3.80 o 
   2   1   2     2673.42     2612.85     33.70 o 
   3   1   2      289.64      295.05     10.30 o 
   4   1   2        9.64        7.44      1.21 o 
   5   1   2      290.32      289.81      5.72 o 
   6   1   2       22.94       16.56      2.30 o 
   7   1   2        0.14        0.12      1.90 o 
   8   1   2       17.77       16.53      2.97 o 
  -8   2   2        2.22       -1.70      3.16 o 
  -7   2   2      851.47      838.82     13.91 o 
  -6   2   2       78.19       92.68      4.16 o 
  -5   2   2      287.66      276.08      4.65 o 
  -4   2   2      508.83      551.82      6.63 o 
  -3   2   2      145.47      121.65      2.75 o 
  -2   2   2       19.20       13.76      0.80 o 
  -1   2   2     1388.50     1547.45     12.37 o 
   0   2   2      563.87      561.25      3.80 o 
   1   2   2       36.72       48.53      2.05 o 
   2   2   2     2446.55     2551.80     26.72 o 
   3   2   2      356.42      422.81      7.57 o 
   4   2   2        9.66        5.31      1.18 o 
   5   2   2      450.45      427.92      7.07 o 
   6   2   2      112.64       93.03      3.78 o 
   7   2   2      401.65      418.09      8.38 o 
   8   2   2      377.61      379.53     10.07 o 
  -8   3   2        0.01       -4.21      3.02 o 
  -7   3   2        0.78       -1.49      2.08 o 
  -6   3   2      306.02      290.07      7.06 o 
  -5   3   2      829.37      830.01      9.50 o 
  -4   3   2     2460.57     2462.29     21.09 o 
  -3   3   2     2393.20     2452.30     20.26 o 
  -2   3   2      410.02      480.88      5.75 o 
  -1   3   2       59.07       52.69      1.08 o 
   0   3   2     5447.63     5798.70     35.65 o 
   1   3   2     6059.55     5982.95     44.91 o 
   2   3   2      126.90      135.39      3.02 o 
   3   3   2     2101.21     2099.32     30.53 o 
   4   3   2       77.25       78.54      1.96 o 
   5   3   2       18.03       15.98      2.17 o 
   6   3   2      202.70      187.31      5.17 o 
   7   3   2        0.06        2.85      1.86 o 
   8   3   2       54.92       58.31      6.01 o 
  -8   4   2      159.92      169.67      6.81 o 
  -7   4   2      436.43      405.08     15.28 o 
  -6   4   2       81.68       63.42      3.62 o 
  -5   4   2     1602.68     1542.65     15.10 o 
  -4   4   2        8.17        9.56      1.31 o 
  -3   4   2      386.23      357.69      4.79 o 
  -2   4   2      495.79      467.33      5.11 o 
  -1   4   2      278.54      265.16      2.81 o 
   0   4   2     1872.04     2109.69     19.42 o 
   1   4   2     2784.85     3052.02     27.60 o 
   2   4   2      293.21      338.21      5.22 o 
   3   4   2      461.99      503.51      7.71 o 
   4   4   2       43.62       41.32      2.00 o 
   5   4   2      160.71      172.11      4.52 o 
   6   4   2      134.75      129.55      4.39 o 
   7   4   2       76.87       72.76      4.49 o 
   8   4   2        1.99        2.79      2.83 o 
  -8   5   2       97.85       93.20      5.38 o 
  -7   5   2       31.89       25.97      3.18 o 
  -6   5   2       37.31       39.06      3.12 o 
  -5   5   2      790.04      773.95     10.48 o 
  -4   5   2       50.49       48.48      2.02 o 
  -3   5   2      151.81      151.83      3.00 o 
  -1   5   2       86.26       92.14      1.59 o 
   0   5   2     1243.48     1193.44     11.13 o 
   1   5   2       54.03       41.73      1.70 o 
   2   5   2     2826.30     2968.70     27.90 o 
   3   5   2      764.90      736.82     12.05 o 
   4   5   2     2868.84     2860.57     36.11 o 
   5   5   2       82.45       84.57      3.94 o 
   6   5   2       11.34        6.21      2.15 o 
   7   5   2       93.83       85.86      8.15 o 
   8   5   2        0.15        0.52      2.60 o 
  -8   6   2       21.13       22.68      3.62 o 
  -7   6   2       43.92       46.04      3.80 o 
  -6   6   2      157.91      147.34      5.11 o 
  -5   6   2      217.60      230.11      5.33 o 
  -4   6   2      976.98      960.51     10.36 o 
  -3   6   2       58.16       66.55      2.12 o 
  -2   6   2     1055.28     1061.64      9.96 o 
  -1   6   2      438.66      487.16      5.08 o 
   0   6   2      316.99      365.94      4.32 o 
   1   6   2      213.80      240.70      4.17 o 
   2   6   2       46.05       48.10      2.25 o 
   3   6   2      558.14      546.01      8.15 o 
   4   6   2     1087.42     1061.21     13.86 o 
   5   6   2        0.08        0.81      1.66 o 
   6   6   2      167.95      172.70      5.94 o 
   7   6   2       14.27       15.92      3.03 o 
  -8   7   2      252.62      269.21      8.31 o 
  -7   7   2       40.57       44.06      3.73 o 
  -6   7   2       77.49       79.02      5.01 o 
  -5   7   2        5.88        3.79      1.37 o 
  -4   7   2       17.19       19.85      1.60 o 
  -3   7   2        0.11       -0.09      0.80 o 
  -2   7   2      183.18      229.32      4.72 o 
   0   7   2      599.54      582.16      6.25 o 
   1   7   2      700.39      739.04      9.03 o 
   2   7   2      845.52      874.07     19.07 o 
   3   7   2      410.71      399.47      6.89 o 
   4   7   2     1727.53     1666.27     16.33 o 
   5   7   2        9.99        9.86      2.17 o 
   6   7   2       13.32        6.25      2.32 o 
   7   7   2        4.05        3.77      2.49 o 
  -7   8   2       36.31       37.15      3.60 o 
  -6   8   2      308.63      317.14      8.06 o 
  -5   8   2      753.23      717.80      9.31 o 
  -4   8   2      489.41      481.24      6.83 o 
  -3   8   2     1001.81      979.16     10.29 o 
  -2   8   2      254.39      239.93      3.53 o 
  -1   8   2     1212.58     1225.62     13.46 o 
   0   8   2       55.33       53.88      1.80 o 
   1   8   2       11.30       12.98      1.35 o 
   2   8   2      121.90      154.50      3.87 o 
   3   8   2      179.65      164.40      4.38 o 
   4   8   2       31.67       37.94      2.22 o 
   5   8   2      143.55      138.64      5.05 o 
   6   8   2       80.36       89.74      7.15 o 
   7   8   2        0.10       -0.37      2.40 o 
  -7   9   2      237.66      236.70      7.63 o 
  -6   9   2        0.52       -0.98      2.48 o 
  -5   9   2       15.35       16.40      2.18 o 
  -4   9   2       46.18       38.35      2.16 o 
  -2   9   2      844.06      825.13      8.04 o 
  -1   9   2      460.77      453.43      5.62 o 
   0   9   2       15.31       21.25      1.32 o 
   1   9   2       79.41       60.78      2.13 o 
   2   9   2      299.15      301.68      5.75 o 
   3   9   2      109.10      110.69      7.49 o 
   4   9   2      107.07       95.68      6.17 o 
   5   9   2       14.94       22.72      4.44 o 
   6   9   2        4.40        5.15      2.33 o 
   7   9   2        8.24       10.34      2.95 o 
  -7  10   2       94.11       93.60      6.29 o 
  -6  10   2        0.96        2.80      1.98 o 
  -5  10   2       95.75      102.18      3.54 o 
  -4  10   2        4.25        8.06      1.44 o 
  -3  10   2     1142.27     1112.60     13.76 o 
  -2  10   2       16.26       17.57      1.30 o 
  -1  10   2        0.84        2.05      0.89 o 
   0  10   2      975.96      982.72     10.09 o 
   1  10   2      318.32      313.22      4.95 o 
   2  10   2        5.05        6.91      1.46 o 
   3  10   2       13.15       17.46      2.05 o 
   4  10   2      258.08      237.76      5.92 o 
   5  10   2       91.08      105.47      4.68 o 
   6  10   2       41.02       38.04      3.63 o 
   7  10   2      214.12      221.80      7.66 o 
  -7  11   2       38.36       42.76      7.36 o 
  -6  11   2        1.23       -1.79      2.23 o 
  -5  11   2        0.00       -0.11      1.63 o 
  -4  11   2      102.65      100.48      5.48 o 
  -3  11   2      458.54      418.70     10.34 o 
  -2  11   2        3.22        6.37      1.08 o 
  -1  11   2     1228.91     1249.56     12.32 o 
   0  11   2      130.68      125.31      3.60 o 
   1  11   2      435.40      419.05      6.10 o 
   2  11   2      605.51      587.70      7.84 o 
   3  11   2      626.02      619.66      9.84 o 
   4  11   2      133.56      137.11      4.72 o 
   5  11   2        0.15        5.01      2.07 o 
   6  11   2        4.89        3.79      3.99 o 
  -6  12   2        6.95       15.91      5.11 o 
  -5  12   2       34.82       28.60      3.69 o 
  -4  12   2      228.97      212.43      5.22 o 
  -3  12   2      380.29      359.34      6.40 o 
  -2  12   2      188.35      207.32      4.06 o 
  -1  12   2       43.53       47.44      2.49 o 
   0  12   2     1074.63     1115.69     11.68 o 
   1  12   2       29.31       35.27      2.52 o 
   2  12   2      418.85      382.44      6.29 o 
   3  12   2       64.48       55.25      4.77 o 
   4  12   2      364.62      389.68      8.18 o 
   5  12   2        2.74        1.85      2.00 o 
   6  12   2      292.71      312.11      8.55 o 
  -6  13   2       12.87        5.44      4.42 o 
  -5  13   2       41.48       44.86      3.70 o 
  -4  13   2       38.38       41.51      6.15 o 
  -3  13   2      148.28      145.45      7.71 o 
  -2  13   2      152.66      159.82      4.20 o 
  -1  13   2        9.84        8.58      2.31 o 
   0  13   2      213.16      213.35      4.45 o 
   1  13   2       82.40       88.40      3.08 o 
   2  13   2     1613.08     1594.00     23.54 o 
   3  13   2       17.22       20.37      2.07 o 
   4  13   2      196.55      201.99      4.71 o 
   5  13   2        5.80       10.40      2.69 o 
   6  13   2        0.51        0.80      2.91 o 
  -5  14   2       44.61       56.79      4.21 o 
  -4  14   2       28.29       38.65      3.43 o 
  -3  14   2        6.21        5.31      2.43 o 
  -2  14   2      969.14      963.72     14.29 o 
  -1  14   2      186.18      185.89      5.59 o 
   0  14   2       76.74       80.80      3.58 o 
   1  14   2       38.57       38.46      2.74 o 
   2  14   2       19.80       26.74      2.42 o 
   3  14   2      217.00      207.75      5.14 o 
   4  14   2        3.84        6.14      1.73 o 
   5  14   2       70.46       69.90      5.48 o 
  -5  15   2        4.58        6.80      2.65 o 
  -4  15   2        0.27       -3.08      1.87 o 
  -3  15   2      124.52      120.86      5.17 o 
  -2  15   2      148.48      146.90      5.33 o 
  -1  15   2      127.56      125.50      4.95 o 
   0  15   2       39.82       43.74      3.29 o 
   1  15   2      491.99      504.59     17.49 o 
   2  15   2      102.89      114.97      4.50 o 
   3  15   2      176.61      174.75      5.88 o 
   4  15   2      141.10      147.44      5.12 o 
  -4  16   2        5.23        6.08      2.63 o 
  -3  16   2      355.56      362.36      8.88 o 
  -2  16   2       86.65       82.55      4.47 o 
  -1  16   2      188.72      193.25      6.19 o 
   0  16   2       49.80       51.14      5.23 o 
   1  16   2      223.84      224.64      8.32 o 
   2  16   2        4.37        5.17      2.76 o 
   3  16   2       68.18       71.44      4.74 o 
   4  16   2        0.36        1.15      3.10 o 
  -3  17   2        2.86       -1.67      2.15 o 
  -2  17   2        8.98        5.95      6.39 o 
  -1  17   2        4.49        7.03      3.10 o 
   0  17   2       20.56       23.08      3.80 o 
   1  17   2       51.61       47.62      4.68 o 
   2  17   2       12.20       13.72      5.72 o 
   3  17   2      181.58      192.00      9.03 o 
  -2  18   2      123.50      117.97      6.93 o 
  -1  18   2        8.90        9.46      4.90 o 
   0  18   2        1.90       -0.64      4.80 o 
   1  18   2       10.13       14.87      6.12 o 
   2  18   2       41.55       26.90      6.92 o 
  -7   0   3       58.75       78.06      7.85 o 
  -5   0   3        2.40        4.16      1.98 o 
  -3   0   3      299.42      375.22      8.72 o 
  -1   0   3     7380.18     7205.05    228.75 o 
   1   0   3     3627.41     3332.70     29.55 o 
   3   0   3       69.63       80.27      4.91 o 
   5   0   3     5545.28     4941.39     58.44 o 
   7   0   3       16.88       15.64      3.58 o 
  -8   1   3      208.67      226.44     17.40 o 
  -7   1   3       18.65       13.97      5.80 o 
  -6   1   3       75.13       75.73      4.83 o 
  -5   1   3       54.78       58.79      2.86 o 
  -4   1   3       38.64       32.37      1.82 o 
  -3   1   3      111.36      113.90      2.08 o 
  -2   1   3      733.83      804.59      7.74 o 
  -1   1   3        2.68        1.00      0.72 o 
   0   1   3     6073.10     6208.56     38.01 o 
   1   1   3     6041.21     5976.08     40.10 o 
   2   1   3        0.58        1.70      0.90 o 
   4   1   3      586.27      500.04      7.08 o 
   5   1   3     1272.51     1161.49     13.36 o 
   6   1   3       48.64       55.30      3.84 o 
   7   1   3       54.58       53.57      3.54 o 
   8   1   3      194.68      204.74      6.66 o 
  -8   2   3       25.02       32.52      4.87 o 
  -7   2   3      143.94      159.51      7.42 o 
  -6   2   3       22.11       32.79      2.91 o 
  -5   2   3      757.75      721.90      8.61 o 
  -4   2   3      822.09      835.76      8.94 o 
  -3   2   3      147.35      152.98      3.52 o 
  -2   2   3      838.60      704.73      6.71 o 
  -1   2   3    17098.23    17062.93    127.07 o 
   0   2   3    11233.41    11870.31     73.17 o 
   1   2   3      335.19      282.97      3.02 o 
   2   2   3       28.33       18.00      0.95 o 
   3   2   3        8.77        8.83      1.22 o 
   4   2   3      125.65      103.31      3.14 o 
   5   2   3      413.28      371.91      6.65 o 
   6   2   3      479.83      455.68     11.16 o 
   7   2   3      107.87      104.80      4.63 o 
   8   2   3       30.35       34.32      4.28 o 
  -8   3   3      249.94      251.78     10.00 o 
  -7   3   3       48.31       54.37      3.84 o 
  -6   3   3      873.70      790.71     12.30 o 
  -5   3   3      111.66      100.37      2.98 o 
  -4   3   3      205.04      168.89      3.40 o 
  -3   3   3      102.30      117.09      3.19 o 
  -2   3   3       72.37       75.71      1.85 o 
  -1   3   3       10.83       17.88      0.50 o 
   0   3   3    20561.12    21449.56    137.73 o 
   1   3   3      461.20      442.65      4.24 o 
   3   3   3     1061.62     1120.30     11.44 o 
   4   3   3     1053.89     1020.13     12.24 o 
   5   3   3       44.50       40.27      2.54 o 
   6   3   3       69.32       78.65      3.62 o 
   7   3   3       39.33       40.15      3.25 o 
   8   3   3      125.76      121.58      6.20 o 
  -8   4   3        0.00        0.74      3.36 o 
  -7   4   3        5.48        5.90      2.41 o 
  -6   4   3      532.79      536.47      9.76 o 
  -5   4   3       55.75       43.96      2.16 o 
  -4   4   3     1703.60     1723.54     15.75 o 
  -2   4   3      903.60      907.16      8.38 o 
  -1   4   3      172.57      163.26      2.36 o 
   0   4   3     1706.26     1758.68     14.52 o 
   1   4   3      317.36      297.02      3.37 o 
   2   4   3       89.25       89.91      1.98 o 
   3   4   3     1041.93     1055.71      9.47 o 
   4   4   3       11.61       13.68      1.08 o 
   5   4   3        4.10        2.98      1.89 o 
   6   4   3       78.34       76.41      3.64 o 
   7   4   3      174.52      189.57      6.74 o 
   8   4   3      104.98       96.45      5.75 o 
  -8   5   3        2.82        5.49      3.79 o 
  -7   5   3       19.80       18.55      3.65 o 
  -6   5   3     1263.44     1180.38     16.00 o 
  -5   5   3      788.74      717.64      8.87 o 
  -4   5   3       76.41       73.69      2.44 o 
  -3   5   3      106.99      114.39      2.57 o 
  -2   5   3      118.49      106.86      2.12 o 
  -1   5   3     1214.83     1276.78     10.38 o 
   0   5   3     1174.23     1266.90     11.17 o 
   1   5   3      993.69     1001.55      9.47 o 
   2   5   3     1903.88     1981.41     21.33 o 
   3   5   3      129.95      109.64      3.53 o 
   4   5   3      360.62      359.41      4.37 o 
   5   5   3      197.68      200.80      4.98 o 
   6   5   3       29.15       31.13      4.27 o 
   7   5   3      200.20      211.29      8.96 o 
  -8   6   3       78.10       86.93      5.16 o 
  -7   6   3       45.33       45.39      3.68 o 
  -6   6   3       67.96       68.05      4.50 o 
  -5   6   3      946.62      923.88     10.95 o 
  -4   6   3       15.92       14.56      1.52 o 
  -3   6   3       48.16       30.79      2.91 o 
  -2   6   3       37.11       33.88      1.40 o 
  -1   6   3     1364.40     1406.41     10.94 o 
   0   6   3      876.20     1014.19      8.38 o 
   1   6   3     2011.13     2028.08     17.28 o 
   2   6   3      165.73      159.51      3.24 o 
   3   6   3      912.10      849.00     10.44 o 
   4   6   3       18.12       17.94      1.69 o 
   5   6   3      194.52      176.62      5.61 o 
   6   6   3      172.38      170.74      6.02 o 
   7   6   3       16.36       19.89      3.76 o 
  -8   7   3        7.93        6.86      6.73 o 
  -7   7   3       45.98       53.63      3.88 o 
  -6   7   3       16.21       12.58      2.32 o 
  -5   7   3      869.75      844.66     10.17 o 
  -4   7   3        6.57       11.13      1.33 o 
  -3   7   3        4.61        5.33      0.93 o 
  -2   7   3     2090.93     2191.18     16.63 o 
  -1   7   3        0.48        6.42      1.71 o 
   0   7   3     1104.19     1269.21     16.36 o 
   1   7   3      953.73      966.61     11.15 o 
   2   7   3      265.67      254.26      5.02 o 
   3   7   3     1567.05     1561.03     16.47 o 
   4   7   3        5.48        4.30      1.38 o 
   5   7   3      377.80      348.18      7.82 o 
   6   7   3       78.92       78.99      4.45 o 
   7   7   3      317.18      322.16      8.85 o 
  -7   8   3       91.20       99.89      4.94 o 
  -6   8   3        1.55        3.09      1.81 o 
  -5   8   3       22.26       19.62      1.89 o 
  -4   8   3      202.04      194.60      4.08 o 
  -3   8   3        0.52        2.71      1.35 o 
  -2   8   3       31.06       24.26      1.22 o 
  -1   8   3      532.14      540.00      5.48 o 
   0   8   3      780.79      788.01     10.58 o 
   1   8   3      305.64      287.42      5.13 o 
   2   8   3        3.90       10.38      1.49 o 
   3   8   3      100.52       95.08      2.97 o 
   4   8   3       15.07       20.00      1.95 o 
   5   8   3      123.76      111.68      5.61 o 
   6   8   3        6.95        7.22      2.46 o 
   7   8   3       57.37       53.78      4.41 o 
  -7   9   3      152.27      176.47      7.97 o 
  -6   9   3      185.63      189.31      5.84 o 
  -5   9   3      206.48      196.30      4.62 o 
  -4   9   3      236.74      250.51      4.81 o 
  -3   9   3       40.44       54.08      2.20 o 
  -2   9   3      310.96      307.29      4.13 o 
  -1   9   3      660.86      703.20      6.88 o 
   0   9   3      121.90      106.38      2.35 o 
   2   9   3      204.58      224.42      5.87 o 
   3   9   3        2.59        2.08      1.16 o 
   4   9   3      625.41      600.22     10.02 o 
   5   9   3       56.16       54.93      3.70 o 
   6   9   3       27.35       25.74      3.32 o 
   7   9   3       11.13        9.49      3.06 o 
  -7  10   3        3.30       -3.51      3.91 o 
  -6  10   3       37.24       34.75      6.74 o 
  -5  10   3       24.92       18.93      2.38 o 
  -4  10   3      196.26      180.63      4.18 o 
  -3  10   3       35.36       39.78      1.85 o 
  -2  10   3      991.94      978.44      9.23 o 
  -1  10   3      359.81      349.62      4.49 o 
   0  10   3     2541.37     2558.10     19.68 o 
   1  10   3      519.14      530.75      6.82 o 
   2  10   3      498.45      464.56      7.79 o 
   3  10   3      223.05      216.11      4.75 o 
   4  10   3        6.15        9.12      2.05 o 
   5  10   3      126.28      104.21      4.80 o 
   6  10   3       77.49       77.42      4.68 o 
  -7  11   3        5.30        7.96      5.17 o 
  -6  11   3       64.78       60.91      7.38 o 
  -5  11   3       75.66       72.21      3.75 o 
  -4  11   3      337.18      323.48      8.26 o 
  -3  11   3       17.06       17.92      1.84 o 
  -2  11   3      168.22      169.23      4.72 o 
  -1  11   3      247.91      228.10      3.71 o 
   0  11   3        5.83        5.72      1.04 o 
   1  11   3        0.98        1.69      1.27 o 
   2  11   3       13.28       13.17      2.18 o 
   3  11   3        0.26        0.99      1.26 o 
   4  11   3       51.68       53.00      2.87 o 
   5  11   3      273.87      273.77      7.43 o 
   6  11   3      198.13      208.00      7.16 o 
  -6  12   3       40.72       46.19      7.09 o 
  -5  12   3       16.00       19.80      4.09 o 
  -4  12   3      170.26      174.98      5.74 o 
  -3  12   3      114.14      122.38      4.64 o 
  -2  12   3      172.67      166.45      4.04 o 
  -1  12   3      489.05      472.68      6.98 o 
   0  12   3      196.57      208.90      3.84 o 
   1  12   3      381.15      352.50      5.73 o 
   2  12   3      958.39      904.20     10.74 o 
   3  12   3      579.22      587.62      8.67 o 
   4  12   3      104.51      100.26      3.83 o 
   5  12   3       60.13       68.90      4.19 o 
   6  12   3        1.79        1.82      2.99 o 
  -6  13   3        8.35       15.89      5.50 o 
  -5  13   3      196.33      200.44      8.77 o 
  -4  13   3       26.56       22.56      2.94 o 
  -3  13   3       41.54       44.41      3.28 o 
  -2  13   3        2.21        2.33      1.76 o 
  -1  13   3        1.05        0.67      2.43 o 
   0  13   3      166.07      160.56      4.12 o 
   1  13   3       54.03       55.10      2.70 o 
   2  13   3        0.50        1.12      1.38 o 
   3  13   3       21.06       18.13      2.05 o 
   4  13   3      148.64      154.30      4.28 o 
   5  13   3      357.61      391.55      9.25 o 
  -5  14   3      201.81      214.19     10.35 o 
  -4  14   3       66.22       69.00      4.26 o 
  -3  14   3       93.66       85.34      5.55 o 
  -2  14   3      209.84      207.12      6.21 o 
  -1  14   3       21.52       23.39      2.73 o 
   0  14   3      666.13      642.75     19.35 o 
   1  14   3      302.71      308.35      6.03 o 
   2  14   3       10.23       12.99      1.97 o 
   3  14   3      131.90      134.16      3.93 o 
   4  14   3       99.46       99.26      3.64 o 
   5  14   3       51.38       53.25      5.01 o 
  -5  15   3       41.12       44.80      4.07 o 
  -4  15   3        9.24        7.31      2.52 o 
  -3  15   3       27.10       28.76      3.18 o 
  -2  15   3       66.97       79.72      5.12 o 
  -1  15   3      106.95      113.55      7.18 o 
   0  15   3      781.08      764.03     18.52 o 
   1  15   3       12.76       11.71      2.46 o 
   2  15   3       40.44       47.14      3.54 o 
   3  15   3       66.90       67.86      4.11 o 
   4  15   3      258.52      274.82      6.69 o 
  -4  16   3       54.31       56.90      4.34 o 
  -3  16   3       60.79       53.39      4.03 o 
  -2  16   3       29.84       36.41      4.30 o 
  -1  16   3      156.34      164.54      5.89 o 
   0  16   3       15.89       16.48      2.80 o 
   1  16   3       85.76       76.91      4.32 o 
   2  16   3       84.87       83.87      5.72 o 
   3  16   3        0.05       -2.03      2.54 o 
   4  16   3        0.44        3.93      2.56 o 
  -3  17   3       23.90       21.19      3.32 o 
  -2  17   3       21.76       30.45      3.47 o 
  -1  17   3        9.79        9.58      2.57 o 
   0  17   3       24.42       22.54      3.87 o 
   1  17   3      156.38      173.97      7.86 o 
   2  17   3      272.05      277.80     14.08 o 
   3  17   3       71.35       74.15      8.88 o 
  -2  18   3        7.72       11.04      6.70 o 
  -1  18   3       63.19       57.69      5.30 o 
   0  18   3        2.91        6.14      3.10 o 
   1  18   3       49.86       39.91      7.85 o 
  -8   0   4        4.48       -7.60      3.80 o 
  -6   0   4       25.69       22.01      4.73 o 
  -4   0   4     1684.75     1759.62     28.30 o 
  -2   0   4      848.74      836.14     10.99 o 
   0   0   4     4515.14     4677.18     61.06 o 
   2   0   4     2612.18     3023.83     44.87 o 
   4   0   4     2285.21     2143.09     28.28 o 
   6   0   4      624.45      544.50     12.86 o 
   8   0   4       13.02       19.81      4.50 o 
  -8   1   4      308.87      321.86     11.01 o 
  -7   1   4        5.54        2.93      2.78 o 
  -6   1   4        3.63        0.14      3.38 o 
  -5   1   4      312.64      318.17      5.92 o 
  -4   1   4      187.08      161.61      4.12 o 
  -3   1   4      605.83      668.60      7.02 o 
  -2   1   4     1672.21     1850.79     15.20 o 
  -1   1   4     7765.68     8052.29     65.10 o 
   0   1   4     1737.73     1656.99     10.90 o 
   1   1   4       73.71       83.60      1.36 o 
   2   1   4        2.01        0.06      0.86 o 
   3   1   4       43.50       53.25      2.78 o 
   4   1   4      409.35      365.37      6.01 o 
   5   1   4      254.88      247.26      5.41 o 
   6   1   4      812.76      752.56     10.99 o 
   7   1   4        7.98        4.35      2.06 o 
   8   1   4      411.84      410.78      9.29 o 
  -8   2   4        7.98       11.65      3.98 o 
  -7   2   4        8.78        9.92      3.14 o 
  -6   2   4       29.77       37.68      3.81 o 
  -5   2   4      745.28      720.94      9.98 o 
  -4   2   4      125.16      138.09      3.55 o 
  -3   2   4     1371.35     1479.66     14.70 o 
  -2   2   4      939.88      993.29      9.04 o 
  -1   2   4     8975.22     9253.21     61.90 o 
   0   2   4     8651.73     9049.20     60.36 o 
   1   2   4     2213.03     2156.13     17.79 o 
   3   2   4        0.14       -0.04      0.52 o 
   4   2   4      439.46      445.15      6.78 o 
   5   2   4      830.86      843.73     10.98 o 
   6   2   4        9.24        7.07      1.86 o 
   7   2   4        0.03        1.25      1.84 o 
   8   2   4        5.26        1.05      2.37 o 
  -8   3   4       42.73       54.18      5.50 o 
  -7   3   4       23.61       34.64      4.30 o 
  -6   3   4        0.00        0.75      2.46 o 
  -5   3   4      661.04      673.93      8.40 o 
  -4   3   4      431.17      447.87      5.95 o 
  -3   3   4      991.18     1020.60      9.78 o 
  -2   3   4       96.21      111.17      2.46 o 
  -1   3   4     3528.13     3437.72     35.34 o 
   0   3   4       41.26       28.12      0.81 o 
   1   3   4      629.09      711.60      6.89 o 
   2   3   4       14.74       20.02      1.03 o 
   3   3   4       35.04       34.08      1.40 o 
   4   3   4       11.99       14.52      1.42 o 
   5   3   4      946.13      923.29     12.13 o 
   6   3   4        0.09       -0.42      1.53 o 
   7   3   4        4.45        2.06      2.02 o 
   8   3   4       42.02       50.47      5.53 o 
  -8   4   4       42.45       58.01      5.59 o 
  -7   4   4        8.11        3.08      4.17 o 
  -6   4   4      461.51      457.34      8.86 o 
  -5   4   4     1000.17      935.75     10.53 o 
  -4   4   4       73.91       81.92      2.51 o 
  -3   4   4      993.17     1013.01      9.80 o 
  -2   4   4        0.37        0.57      0.51 o 
   0   4   4     6495.18     7056.58     47.69 o 
   1   4   4     2734.99     2722.38     19.56 o 
   2   4   4      928.56     1002.64     12.78 o 
   3   4   4      243.53      247.85      7.13 o 
   4   4   4      676.29      631.47      6.85 o 
   5   4   4      211.28      206.98      5.13 o 
   6   4   4        1.47        0.30      1.72 o 
   7   4   4        9.61       13.94      2.46 o 
  -8   5   4      276.68      294.05     10.72 o 
  -7   5   4        2.01        4.34      2.29 o 
  -6   5   4       66.07       73.29      4.17 o 
  -5   5   4       76.72       72.97      2.77 o 
  -4   5   4     1992.36     1887.52     17.07 o 
  -3   5   4      374.80      421.63      5.70 o 
  -1   5   4      121.04       97.59      2.74 o 
   0   5   4     2078.63     2355.54     19.26 o 
   1   5   4      883.03      902.87      7.83 o 
   2   5   4      530.63      608.13      6.24 o 
   3   5   4     1247.68     1232.59     10.93 o 
   4   5   4      339.20      321.40      4.72 o 
   5   5   4       42.01       35.33      2.60 o 
   6   5   4       73.93       65.86      3.52 o 
   7   5   4       12.74       20.23      3.21 o 
  -8   6   4       38.77       48.50      7.62 o 
  -7   6   4       21.55       20.43      4.77 o 
  -6   6   4      379.17      360.71      7.80 o 
  -5   6   4       11.52       11.78      1.58 o 
  -4   6   4      135.52      141.23      4.63 o 
  -3   6   4        1.88        5.31      0.91 o 
  -2   6   4        1.43        4.75      0.66 o 
  -1   6   4      127.93      116.18      2.19 o 
   0   6   4      569.79      562.13      6.19 o 
   1   6   4      153.40      177.71      3.26 o 
   2   6   4      803.57      755.39      8.39 o 
   3   6   4      587.37      578.08      6.59 o 
   4   6   4     1585.45     1555.36     13.87 o 
   5   6   4       31.88       42.99      4.51 o 
   6   6   4      119.41      117.69      5.26 o 
   7   6   4       31.11       34.01      3.82 o 
  -8   7   4      326.06      349.46     11.67 o 
  -7   7   4        1.20        2.94      2.16 o 
  -6   7   4       58.53       60.16      3.46 o 
  -5   7   4     1212.71     1167.71     12.69 o 
  -4   7   4      659.98      712.74      8.45 o 
  -3   7   4      446.21      417.12      5.45 o 
  -2   7   4      341.51      338.44      3.94 o 
  -1   7   4      128.53      117.18      2.44 o 
   0   7   4      547.49      615.82      5.93 o 
   1   7   4      485.66      509.53      6.31 o 
   2   7   4      146.46      154.03      3.40 o 
   3   7   4       50.33       39.95      3.50 o 
   4   7   4      100.31       85.18      3.05 o 
   5   7   4       34.66       42.31      6.62 o 
   6   7   4      128.62      125.34      5.49 o 
   7   7   4       18.58       14.25      4.17 o 
  -7   8   4      100.43      106.39      5.85 o 
  -6   8   4      139.68      167.79      5.46 o 
  -5   8   4      130.13      145.05      3.90 o 
  -4   8   4      124.56      123.98      3.29 o 
  -3   8   4     1456.35     1401.23     29.38 o 
  -2   8   4      392.64      380.21      5.10 o 
  -1   8   4      166.11      201.00      3.64 o 
   0   8   4      491.67      572.04      7.59 o 
   1   8   4     1613.35     1597.55     14.89 o 
   2   8   4      266.65      270.10      4.71 o 
   3   8   4      188.07      198.39      4.29 o 
   4   8   4      785.57      749.87     12.56 o 
   5   8   4      707.68      691.52     11.93 o 
   6   8   4      166.01      161.22      6.20 o 
   7   8   4        3.46        4.07      2.73 o 
  -7   9   4       89.09       65.70      8.29 o 
  -6   9   4      122.62      117.70      5.97 o 
  -5   9   4      957.79      936.99     11.14 o 
  -4   9   4      894.04      809.10     13.83 o 
  -3   9   4     1011.77      964.60     10.27 o 
  -2   9   4       15.28       17.15      1.07 o 
  -1   9   4     1440.12     1454.06     11.90 o 
   0   9   4       14.72       13.63      1.18 o 
   1   9   4      319.59      400.95      5.85 o 
   2   9   4      131.75      147.94      3.72 o 
   3   9   4       82.90       58.49      2.76 o 
   4   9   4      267.86      273.32      6.30 o 
   5   9   4      563.11      592.64     11.09 o 
   6   9   4       77.70       74.91      6.16 o 
   7   9   4      135.57      136.84      6.36 o 
  -7  10   4      468.34      521.70     20.64 o 
  -6  10   4        0.98        4.27      3.76 o 
  -5  10   4       17.63       22.93      2.44 o 
  -4  10   4       69.64       78.75      3.52 o 
  -3  10   4      478.98      471.87      6.95 o 
  -2  10   4       33.80       39.97      2.64 o 
  -1  10   4      998.05     1019.17      9.19 o 
   0  10   4       76.07       89.88      2.28 o 
   1  10   4      367.15      373.90      5.06 o 
   2  10   4       52.97       51.84      2.44 o 
   3  10   4       88.37       83.74      3.17 o 
   4  10   4      106.55      105.87      3.75 o 
   5  10   4      524.89      479.72     13.09 o 
   6  10   4        5.01        3.80      2.53 o 
  -7  11   4      359.99      388.42     17.99 o 
  -6  11   4        0.33        0.09      3.43 o 
  -5  11   4      736.83      723.76     14.89 o 
  -4  11   4      547.09      537.79     10.07 o 
  -3  11   4      116.49      116.29      3.53 o 
  -2  11   4      222.76      218.69      4.44 o 
  -1  11   4     2677.92     2588.12     22.95 o 
   0  11   4       61.52       54.77      1.99 o 
   1  11   4      320.09      320.36      4.81 o 
   2  11   4       62.43       65.40      2.79 o 
   3  11   4        0.13        2.51      1.36 o 
   4  11   4       53.64       44.48      3.04 o 
   5  11   4      171.34      174.94      6.13 o 
   6  11   4      159.16      198.16      7.19 o 
  -6  12   4      314.93      327.31     15.47 o 
  -5  12   4       66.17       63.84      4.15 o 
  -4  12   4       43.65       42.34      3.32 o 
  -3  12   4       37.54       35.82      3.02 o 
  -2  12   4        0.07        0.08      1.50 o 
  -1  12   4      121.39      120.71      4.49 o 
   0  12   4     1497.84     1484.25     15.13 o 
   1  12   4       55.96       58.81      2.36 o 
   2  12   4       29.04       25.25      1.85 o 
   3  12   4        2.03        5.19      1.60 o 
   4  12   4      102.96       97.48      3.87 o 
   5  12   4      104.78      110.70      5.27 o 
   6  12   4       40.44       41.73      4.09 o 
  -6  13   4      239.73      249.45     10.24 o 
  -5  13   4       36.91       41.98      5.41 o 
  -4  13   4      199.70      213.77      6.61 o 
  -3  13   4       31.79       36.05      3.19 o 
  -2  13   4      361.19      322.12      7.51 o 
  -1  13   4       50.83       45.20      4.48 o 
   0  13   4      448.02      445.87      8.72 o 
   1  13   4      291.71      275.45      5.51 o 
   2  13   4       22.57       23.40      3.89 o 
   3  13   4      222.31      226.52      5.42 o 
   4  13   4      179.43      194.48      5.34 o 
   5  13   4        9.06        7.00      2.52 o 
  -5  14   4      263.44      257.05      8.74 o 
  -4  14   4       30.89       23.48      3.05 o 
  -3  14   4       46.75       50.41      3.96 o 
  -2  14   4      406.30      401.15      8.79 o 
  -1  14   4      254.03      247.92     10.08 o 
   0  14   4      168.85      164.06      5.57 o 
   1  14   4      251.98      253.84      6.80 o 
   2  14   4      278.67      283.53      7.29 o 
   3  14   4        0.25        1.16      1.66 o 
   4  14   4      164.38      179.55      5.37 o 
   5  14   4        2.26        2.52      2.51 o 
  -5  15   4      347.39      354.32     11.56 o 
  -4  15   4      129.41      136.74      5.85 o 
  -3  15   4      217.49      224.22      6.91 o 
  -2  15   4      310.30      303.08      7.84 o 
  -1  15   4       12.70        7.29      2.30 o 
   0  15   4      132.87      130.01      5.19 o 
   1  15   4       29.80       27.77      3.08 o 
   2  15   4       24.70       23.04      2.99 o 
   3  15   4        6.22        7.46      2.47 o 
   4  15   4       76.17       77.90      5.09 o 
  -4  16   4        0.88        4.52      2.54 o 
  -3  16   4      140.99      132.64      5.70 o 
  -2  16   4       10.83        8.16      2.59 o 
  -1  16   4      265.18      258.23      7.54 o 
   0  16   4        0.53       -0.33      2.85 o 
   1  16   4      549.96      569.64     11.10 o 
   2  16   4      227.63      231.07      8.45 o 
   3  16   4      462.33      479.72     14.88 o 
  -3  17   4      129.93      132.02      6.01 o 
  -2  17   4      202.38      203.48      7.00 o 
  -1  17   4       18.98       18.46      3.11 o 
   0  17   4        5.04        4.01      2.50 o 
   1  17   4       17.50       21.19      3.92 o 
   2  17   4        1.04       -0.58      2.90 o 
   3  17   4      290.35      316.94     15.16 o 
  -2  18   4       40.02       36.68      6.34 o 
  -1  18   4       34.84       34.40      5.86 o 
   0  18   4        8.29       11.90      3.62 o 
   1  18   4       12.60       19.58      4.13 o 
  -7   0   5      182.72      205.82     11.45 o 
  -5   0   5      113.43      105.17      7.47 o 
  -3   0   5     1586.89     1715.78     21.05 o 
  -1   0   5      413.85      465.17      6.20 o 
   1   0   5     2501.80     2416.50     22.36 o 
   3   0   5       12.91        9.81      1.69 o 
   5   0   5       96.85       77.06      4.65 o 
   7   0   5      390.38      393.34     15.44 o 
  -8   1   5        0.89       -1.03      3.20 o 
  -7   1   5       59.36       59.31      4.95 o 
  -6   1   5       18.14       17.79      3.17 o 
  -5   1   5      427.99      445.97      9.13 o 
  -4   1   5      118.75      124.11      2.88 o 
  -3   1   5     2383.95     2511.78     20.68 o 
  -2   1   5      653.87      692.34      6.87 o 
   0   1   5     2595.46     2657.24     17.07 o 
   1   1   5        0.19        0.94      0.49 o 
   2   1   5       69.16       89.26      2.02 o 
   3   1   5      415.48      484.21      5.23 o 
   4   1   5      151.87      150.60      3.87 o 
   5   1   5      282.11      248.86      5.54 o 
   6   1   5       55.65       47.54      3.14 o 
   7   1   5       59.80       57.38      3.73 o 
  -8   2   5      374.30      406.62     12.33 o 
  -7   2   5        5.49        6.25      2.87 o 
  -6   2   5      609.25      589.93     14.34 o 
  -5   2   5      244.10      269.32      5.59 o 
  -4   2   5       61.57       48.85      1.98 o 
  -3   2   5       20.83       15.24      1.66 o 
  -2   2   5      140.68      155.47      2.61 o 
  -1   2   5      361.84      398.46      3.50 o 
   0   2   5     4748.60     5020.39     31.14 o 
   1   2   5      892.60      903.15     10.05 o 
   2   2   5      870.83      927.69      8.16 o 
   3   2   5        5.81        4.68      0.72 o 
   4   2   5        6.17        8.48      1.39 o 
   5   2   5        7.03        5.89      1.65 o 
   6   2   5      325.85      291.28      6.61 o 
   7   2   5       21.73       25.37      2.99 o 
  -8   3   5       75.34       73.58      5.99 o 
  -7   3   5        0.98        0.97      2.65 o 
  -6   3   5        0.33       -0.11      1.34 o 
  -5   3   5      132.27      154.24      4.29 o 
  -4   3   5     1266.02     1369.20     15.17 o 
  -3   3   5        0.14       -0.44      0.94 o 
  -2   3   5      188.61      242.23      4.09 o 
  -1   3   5     2574.25     2758.26     22.21 o 
   0   3   5      100.88       86.56      1.50 o 
   1   3   5     3025.73     3422.17     24.12 o 
   2   3   5      491.37      513.68      5.43 o 
   3   3   5      291.96      279.36      3.87 o 
   4   3   5      315.53      310.37      5.72 o 
   5   3   5       25.77       20.32      2.37 o 
   6   3   5      345.70      315.02     12.22 o 
   7   3   5       30.95       32.15      3.22 o 
  -8   4   5      464.64      513.88     14.02 o 
  -7   4   5      260.17      245.08      8.83 o 
  -6   4   5       24.05       20.45      2.74 o 
  -5   4   5      139.56      125.01      6.36 o 
  -4   4   5      370.46      350.24      6.27 o 
  -3   4   5      917.27     1001.56     11.44 o 
  -2   4   5       32.21       44.71      1.50 o 
   0   4   5      387.34      445.22      5.16 o 
   1   4   5      394.75      455.06      4.74 o 
   2   4   5     1723.36     1809.47     19.64 o 
   3   4   5      516.02      555.78      6.19 o 
   4   4   5      878.10      839.53     10.45 o 
   5   4   5      221.68      212.62      5.28 o 
   6   4   5      121.73      120.10      4.51 o 
   7   4   5       70.36       67.17      4.06 o 
  -8   5   5       39.38       30.32      4.77 o 
  -7   5   5       97.79       94.87      5.90 o 
  -6   5   5      184.88      198.29      5.41 o 
  -5   5   5        8.58        9.10      1.43 o 
  -4   5   5      790.87      804.48      8.92 o 
  -3   5   5      971.83      945.85     11.07 o 
  -2   5   5      458.08      541.72      6.08 o 
  -1   5   5      527.98      641.83      8.47 o 
   0   5   5       41.59       43.40      1.94 o 
   1   5   5      598.53      576.72      5.73 o 
   2   5   5      134.41      120.53      3.48 o 
   3   5   5     1508.14     1414.36     12.32 o 
   4   5   5      600.98      573.16      8.39 o 
   5   5   5        0.98        0.10      1.39 o 
   6   5   5       24.47       23.93      2.67 o 
   7   5   5       96.08      104.45      5.54 o 
  -8   6   5        9.92       11.57      4.05 o 
  -7   6   5      284.57      286.65      9.68 o 
  -6   6   5       28.68       29.90      2.35 o 
  -5   6   5      335.34      327.70      5.64 o 
  -4   6   5      441.82      462.79      8.65 o 
  -3   6   5      740.57      717.80      7.66 o 
  -2   6   5        4.18        4.09      0.75 o 
  -1   6   5       89.85       81.12      4.13 o 
   0   6   5      147.86      170.25      3.21 o 
   1   6   5      757.24      771.79      8.28 o 
   2   6   5       21.29       20.66      1.28 o 
   3   6   5       66.25       77.90      2.57 o 
   4   6   5      146.56      130.23      3.21 o 
   5   6   5      510.54      518.75      8.59 o 
   6   6   5        5.64        6.20      2.43 o 
   7   6   5        0.75       -0.04      2.39 o 
  -8   7   5       11.59       11.96      4.03 o 
  -7   7   5       55.29       48.53      4.80 o 
  -6   7   5       27.55       30.18      2.29 o 
  -5   7   5      327.66      321.28      5.62 o 
  -4   7   5       55.92       49.30      2.20 o 
  -3   7   5     1792.18     1695.65     15.10 o 
  -2   7   5      347.25      328.05      4.57 o 
   0   7   5      765.53      791.27      9.88 o 
   1   7   5     1043.61     1037.87     11.12 o 
   2   7   5       10.64       16.63      1.44 o 
   3   7   5     1280.91     1281.45     13.23 o 
   4   7   5      202.81      230.77      4.84 o 
   5   7   5       95.24       89.20      5.61 o 
   6   7   5       99.71      113.74      5.41 o 
   7   7   5        3.57       -0.93      2.35 o 
  -7   8   5      125.49      135.14     10.85 o 
  -6   8   5       29.09       39.36      2.66 o 
  -5   8   5       14.65       17.79      1.97 o 
  -4   8   5     2901.55     2808.69     31.84 o 
  -3   8   5       90.57      111.93      2.47 o 
  -2   8   5      405.86      431.01      5.66 o 
  -1   8   5      152.29      136.96      2.79 o 
   0   8   5       90.09      113.50      2.37 o 
   1   8   5       24.29       20.61      1.47 o 
   2   8   5      880.33      891.12     10.05 o 
   3   8   5      132.65      148.39      3.80 o 
   4   8   5     1359.58     1378.01     24.03 o 
   5   8   5        2.19        2.59      2.08 o 
   6   8   5      164.12      157.72      7.19 o 
   7   8   5       74.74       71.56      5.12 o 
  -7   9   5      126.82      148.23     10.83 o 
  -6   9   5        3.68        5.60      2.54 o 
  -5   9   5        9.07        9.21      1.94 o 
  -4   9   5     1252.56     1172.76     14.57 o 
  -3   9   5        3.03        0.27      1.08 o 
  -2   9   5     1327.66     1303.81     19.54 o 
  -1   9   5      457.31      428.95      7.62 o 
   0   9   5     1765.44     1769.28     21.05 o 
   1   9   5       20.68       27.90      2.20 o 
   2   9   5     1611.40     1565.51     15.49 o 
   3   9   5       11.56       18.45      1.85 o 
   4   9   5       62.30       70.12      3.12 o 
   5   9   5       52.23       45.80      3.67 o 
   6   9   5        8.67       10.53      2.94 o 
  -7  10   5        1.90       11.43      5.33 o 
  -6  10   5      266.07      257.05      8.68 o 
  -5  10   5      189.75      169.40      6.85 o 
  -4  10   5     1115.25     1033.15     14.81 o 
  -3  10   5       15.94       16.71      2.29 o 
  -2  10   5      587.49      598.61      7.58 o 
  -1  10   5      441.20      438.95      8.13 o 
   0  10   5       52.94       50.64      1.75 o 
   1  10   5       70.12       63.85      2.62 o 
   2  10   5      604.67      634.92      8.50 o 
   3  10   5        0.03        0.71      1.27 o 
   4  10   5      341.83      379.06      7.82 o 
   5  10   5      241.53      251.18      7.37 o 
   6  10   5      469.59      515.52     11.37 o 
  -7  11   5       11.44       15.49      5.53 o 
  -6  11   5        0.00        2.69      2.53 o 
  -5  11   5      132.79      131.50      5.91 o 
  -4  11   5        2.94        1.67      2.16 o 
  -3  11   5      308.58      284.66     11.78 o 
  -2  11   5     1433.02     1350.67     17.23 o 
  -1  11   5        2.22        6.57      1.76 o 
   0  11   5      246.45      243.02      4.61 o 
   1  11   5     1318.84     1322.20     12.10 o 
   2  11   5       80.95       74.02      2.95 o 
   3  11   5       52.32       49.98      2.69 o 
   4  11   5        7.07        7.55      2.27 o 
   5  11   5       14.90       13.92      2.78 o 
   6  11   5        8.58        6.75      3.52 o 
  -6  12   5       44.55       46.35      3.95 o 
  -5  12   5       33.25       41.99      6.18 o 
  -4  12   5      172.40      161.55      8.20 o 
  -3  12   5        3.37        2.38      1.77 o 
  -2  12   5      371.80      333.21      7.50 o 
  -1  12   5       10.53       11.31      2.06 o 
   0  12   5        0.69        1.85      1.70 o 
   1  12   5       21.58       25.05      1.99 o 
   2  12   5       95.80      108.55      3.65 o 
   3  12   5      271.78      296.33      6.10 o 
   4  12   5       91.46      102.09      5.47 o 
   5  12   5      751.78      782.14     13.82 o 
  -6  13   5       78.73       88.95      6.91 o 
  -5  13   5       14.95       17.24      2.95 o 
  -4  13   5        9.47        9.79      2.46 o 
  -3  13   5      275.59      244.73      6.86 o 
  -2  13   5      129.58      122.38      4.86 o 
  -1  13   5      434.90      420.61      8.70 o 
   0  13   5      316.93      342.48      7.74 o 
   1  13   5      602.32      601.43     10.69 o 
   2  13   5        6.57        8.99      2.26 o 
   3  13   5      151.34      149.85      4.56 o 
   4  13   5       15.47       20.92      2.48 o 
   5  13   5       29.33       31.30      3.58 o 
  -5  14   5      141.12      147.39      6.21 o 
  -4  14   5       19.92       22.91      3.12 o 
  -3  14   5      205.77      209.67      6.63 o 
  -2  14   5       43.78       40.90      3.38 o 
  -1  14   5       78.36       66.11      3.86 o 
   0  14   5       92.64       86.59      4.34 o 
   1  14   5        7.18        6.65      2.20 o 
   2  14   5      112.65      114.13      5.03 o 
   3  14   5      605.05      610.20     11.41 o 
   4  14   5        0.96        3.37      2.96 o 
   5  14   5      101.38      117.67      7.27 o 
  -5  15   5       66.81       72.60      9.84 o 
  -4  15   5       17.89       13.60      3.75 o 
  -3  15   5      176.64      180.53     10.91 o 
  -2  15   5      190.65      193.83      6.42 o 
  -1  15   5      241.06      228.24      6.81 o 
   0  15   5      659.88      649.06     11.75 o 
   1  15   5       28.26       31.51      3.26 o 
   2  15   5      197.86      199.17      8.48 o 
   3  15   5      714.19      709.99     12.82 o 
   4  15   5       31.47       29.95      4.57 o 
  -4  16   5      238.81      254.78      8.06 o 
  -3  16   5      499.86      512.89     11.18 o 
  -2  16   5       31.35       36.43      3.61 o 
  -1  16   5       25.35       22.99      3.69 o 
   0  16   5       35.84       34.02      3.48 o 
   1  16   5        5.29        4.07      2.37 o 
   2  16   5      323.46      340.57      8.67 o 
   3  16   5       20.14       20.05      3.27 o 
  -3  17   5      100.72       96.87      5.35 o 
  -2  17   5      385.08      378.09      9.51 o 
  -1  17   5        5.27        6.71      2.90 o 
   0  17   5      368.69      394.19      9.58 o 
   1  17   5        2.69        4.91      2.56 o 
   2  17   5      196.18      206.03      8.96 o 
  -1  18   5       19.70       20.78      3.47 o 
   0  18   5      195.85      199.44      8.90 o 
   1  18   5       40.79       32.72      4.88 o 
  -8   0   6      511.51      534.48     19.96 o 
  -6   0   6      340.65      321.01      7.85 o 
  -4   0   6      872.30      863.40     13.05 o 
  -2   0   6     1045.32      988.19     12.06 o 
   0   0   6     2089.38     1957.28     18.57 o 
   2   0   6      582.54      576.83      7.40 o 
   4   0   6      596.33      573.85     17.34 o 
   6   0   6      283.48      287.21      9.37 o 
  -8   1   6      159.60      160.68      8.17 o 
  -7   1   6      154.65      143.99      8.53 o 
  -6   1   6        0.05        2.33      1.54 o 
  -5   1   6      594.36      569.07      7.38 o 
  -4   1   6      303.43      299.24      7.34 o 
  -3   1   6       36.98       35.00      1.74 o 
  -2   1   6        8.90       15.44      0.91 o 
   0   1   6      575.24      494.11      4.31 o 
   1   1   6      139.52      127.39      2.16 o 
   2   1   6      281.79      295.03      3.81 o 
   3   1   6       88.23       88.09      2.39 o 
   4   1   6       40.63       27.73      2.08 o 
   5   1   6       54.98       53.33      2.99 o 
   6   1   6        5.64        1.51      1.74 o 
   7   1   6       59.07       57.03      4.47 o 
  -8   2   6        0.79       -1.77      3.34 o 
  -7   2   6       92.59       93.64      5.77 o 
  -6   2   6      403.84      372.56     16.06 o 
  -5   2   6        0.13       -0.36      1.25 o 
  -4   2   6        0.40        1.26      0.88 o 
  -3   2   6      914.21      918.02      9.62 o 
  -2   2   6        4.97        7.32      0.74 o 
  -1   2   6     1375.20     1409.20      9.88 o 
   1   2   6      940.00     1023.62      8.62 o 
   2   2   6      101.01      114.92      2.51 o 
   3   2   6        2.87        4.93      0.89 o 
   4   2   6      333.04      314.90      5.83 o 
   5   2   6      717.84      634.34      9.46 o 
   6   2   6       44.33       44.32      3.13 o 
   7   2   6       86.89       82.53      4.34 o 
  -8   3   6        4.04        0.47      3.28 o 
  -7   3   6      163.60      161.11      7.20 o 
  -6   3   6      124.61      116.40      4.20 o 
  -5   3   6      294.50      289.26      5.96 o 
  -4   3   6      329.74      354.75      6.16 o 
  -3   3   6      209.54      224.91      4.26 o 
  -2   3   6     1837.33     1983.20     15.09 o 
  -1   3   6      918.72      848.27      6.52 o 
   0   3   6        1.05        2.61      0.60 o 
   1   3   6     4533.17     4562.29     31.74 o 
   2   3   6       65.95       65.98      1.86 o 
   3   3   6      441.56      378.63      4.85 o 
   4   3   6      289.25      269.47      5.44 o 
   5   3   6       43.33       43.50      2.81 o 
   6   3   6       44.87       50.81      3.35 o 
   7   3   6      207.38      214.48      7.95 o 
  -8   4   6      114.85      132.67     10.87 o 
  -7   4   6       17.13       15.44      8.64 o 
  -6   4   6        0.17       -0.34      1.49 o 
  -5   4   6      576.71      588.36      9.11 o 
  -4   4   6      254.91      263.00      5.25 o 
  -3   4   6      369.84      341.12      5.50 o 
  -2   4   6       10.41        7.86      0.84 o 
  -1   4   6     1028.78     1089.87     18.03 o 
   0   4   6     1926.94     2115.22     15.60 o 
   1   4   6        7.49        6.12      0.80 o 
   2   4   6        0.01       -0.30      0.66 o 
   3   4   6      128.90      141.77      2.93 o 
   4   4   6       39.91       37.72      4.46 o 
   5   4   6      127.68      125.50      4.23 o 
   6   4   6        5.09        2.73      1.85 o 
   7   4   6       47.61       42.35      3.58 o 
  -8   5   6      133.23      124.84     14.70 o 
  -7   5   6        3.50        2.63      2.77 o 
  -6   5   6       33.39       26.02      2.50 o 
  -5   5   6       49.53       42.88      2.80 o 
  -4   5   6       65.32       81.62      3.06 o 
  -3   5   6      809.82      802.96      9.81 o 
  -2   5   6      120.57      137.32      3.05 o 
  -1   5   6     4778.47     5125.93     49.83 o 
   0   5   6     2876.29     3151.87     30.34 o 
   1   5   6       30.58       35.75      1.63 o 
   2   5   6     1039.36     1025.16      9.40 o 
   3   5   6      501.64      461.14      5.74 o 
   4   5   6      152.83      142.95      4.09 o 
   5   5   6       37.86       46.54      2.95 o 
   6   5   6      117.45      119.94      4.69 o 
   7   5   6        9.56       14.49      2.67 o 
  -8   6   6        8.60        7.28      4.00 o 
  -7   6   6        6.89       10.22      3.26 o 
  -6   6   6      606.51      606.54     10.13 o 
  -5   6   6      147.08      167.25      4.80 o 
  -4   6   6      574.85      557.16      8.41 o 
  -3   6   6      136.48      163.52      3.37 o 
  -2   6   6      461.25      473.03      8.08 o 
  -1   6   6       70.44       71.39      2.83 o 
   0   6   6        7.52       20.39      3.01 o 
   1   6   6        2.68        8.20      1.44 o 
   2   6   6       83.38       70.37      2.10 o 
   3   6   6       50.44       54.19      2.10 o 
   4   6   6       24.45       22.49      2.13 o 
   5   6   6       12.75       10.88      2.10 o 
   6   6   6       25.65       21.57      2.69 o 
   7   6   6        0.14       -1.09      2.45 o 
  -8   7   6      171.17      186.04     13.28 o 
  -7   7   6      149.28      144.06      7.07 o 
  -6   7   6       87.40       85.19      3.99 o 
  -5   7   6      106.10      106.83      4.52 o 
  -4   7   6      298.72      321.02      6.13 o 
  -3   7   6      102.79      106.19      2.79 o 
  -2   7   6        1.12        1.20      1.10 o 
  -1   7   6        9.72       10.47      1.52 o 
   0   7   6     1394.66     1494.23     13.71 o 
   1   7   6      535.98      558.85      6.95 o 
   2   7   6      249.79      234.80      4.42 o 
   3   7   6     1429.30     1349.81     12.42 o 
   4   7   6      105.77       98.04      3.63 o 
   5   7   6      361.79      314.20      7.97 o 
   6   7   6        6.51        7.78      2.58 o 
   7   7   6       15.75       19.54      3.58 o 
  -7   8   6      265.57      271.68     14.52 o 
  -6   8   6      317.16      332.34      9.38 o 
  -5   8   6      835.44      777.59     11.44 o 
  -4   8   6      406.86      372.25      6.80 o 
  -3   8   6      249.26      241.05      4.29 o 
  -2   8   6        1.18        0.08      1.11 o 
  -1   8   6     1843.44     1770.77     19.72 o 
   0   8   6     1436.71     1397.41     19.83 o 
   1   8   6      226.70      236.18      4.64 o 
   2   8   6       93.04       81.43      2.88 o 
   3   8   6        2.77        0.98      1.20 o 
   4   8   6       22.14       23.30      3.28 o 
   5   8   6       60.11       59.62      4.04 o 
   6   8   6       44.32       40.78      4.14 o 
  -7   9   6        0.22        3.01      4.35 o 
  -6   9   6       69.75       70.62      6.69 o 
  -5   9   6       66.69       79.32      5.15 o 
  -4   9   6        0.04        1.63      3.31 o 
  -3   9   6      152.66      146.25      4.73 o 
  -2   9   6      790.74      732.16     10.93 o 
  -1   9   6       32.87       38.21      4.06 o 
   0   9   6       86.94       90.08      2.46 o 
   1   9   6     1408.49     1409.41     14.04 o 
   2   9   6      335.30      300.65      5.43 o 
   3   9   6      858.57      875.82     10.77 o 
   4   9   6       52.13       51.41      3.53 o 
   5   9   6      402.42      409.44      9.46 o 
   6   9   6       36.02       46.69      4.50 o 
  -7  10   6      162.33      195.70     12.97 o 
  -6  10   6      175.75      178.05      7.42 o 
  -5  10   6      424.61      383.30      8.64 o 
  -4  10   6       50.44       56.41      3.55 o 
  -3  10   6      329.33      330.26      7.32 o 
  -2  10   6       38.30       36.31      2.78 o 
  -1  10   6      470.98      445.69      8.26 o 
   0  10   6        3.58        5.77      1.10 o 
   1  10   6     1355.31     1268.25     13.24 o 
   2  10   6      190.80      163.02      4.09 o 
   3  10   6      137.48      144.43      4.10 o 
   4  10   6        0.68        0.75      2.52 o 
   5  10   6      327.32      340.95      8.72 o 
   6  10   6       81.27       78.76      5.06 o 
  -7  11   6       31.49       30.85      6.72 o 
  -6  11   6        1.24        3.97      2.35 o 
  -5  11   6      189.54      180.36      6.22 o 
  -4  11   6        7.46        4.02      1.93 o 
  -3  11   6       68.49       63.96      4.16 o 
  -2  11   6      162.78      133.30      4.74 o 
  -1  11   6       34.81       36.05      2.76 o 
   0  11   6       66.78       63.70      3.45 o 
   1  11   6      477.33      506.29      7.34 o 
   2  11   6       14.83       17.60      1.88 o 
   3  11   6      285.37      282.65      5.87 o 
   4  11   6      135.46      152.14      5.60 o 
   5  11   6      257.94      300.66      8.28 o 
   6  11   6       53.84       62.43      4.76 o 
  -6  12   6      111.00      125.72      6.02 o 
  -5  12   6      178.44      176.03      6.38 o 
  -4  12   6      514.41      488.81     10.64 o 
  -3  12   6       63.80       62.33      4.13 o 
  -2  12   6      158.86      168.43      5.72 o 
  -1  12   6       14.87       19.12      2.49 o 
   0  12   6      227.46      218.62      6.09 o 
   1  12   6       32.55       30.41      2.85 o 
   2  12   6       52.06       50.22      3.39 o 
   3  12   6        1.06        0.93      1.46 o 
   4  12   6       26.26       31.20      4.70 o 
   5  12   6       50.82       52.72      5.95 o 
  -6  13   6       55.18       70.41      4.89 o 
  -5  13   6       15.20       16.00      2.95 o 
  -4  13   6       25.65       24.55      3.19 o 
  -3  13   6       18.15       15.69      2.68 o 
  -2  13   6      605.11      580.22     10.70 o 
  -1  13   6       35.51       30.30      3.03 o 
   0  13   6      396.75      406.69      8.69 o 
   1  13   6        3.31        8.03      2.23 o 
   2  13   6      438.30      419.55      9.01 o 
   3  13   6        3.39        6.69      2.24 o 
   4  13   6      160.24      179.32      8.02 o 
   5  13   6        7.50       16.56      4.24 o 
  -5  14   6      229.90      229.68      7.59 o 
  -4  14   6      323.66      317.06      8.52 o 
  -3  14   6       12.27       12.90      2.57 o 
  -2  14   6      295.57      309.57      7.90 o 
  -1  14   6      102.97      102.19      5.39 o 
   0  14   6        0.43        3.47      2.04 o 
   1  14   6      117.86      116.06      4.96 o 
   2  14   6       94.69       94.97      4.74 o 
   3  14   6        4.31        5.00      2.38 o 
   4  14   6        9.43        8.76      3.64 o 
  -5  15   6        0.86       -0.83      3.29 o 
  -4  15   6       16.02       11.05      3.21 o 
  -3  15   6        7.86        6.88      2.51 o 
  -2  15   6       45.74       40.43      3.55 o 
  -1  15   6       55.99       52.48      4.24 o 
   0  15   6       34.97       33.96      3.43 o 
   1  15   6      225.75      225.00      7.01 o 
   2  15   6       21.55       20.16      3.08 o 
   3  15   6      233.28      259.35      7.75 o 
   4  15   6        8.94       10.95      3.88 o 
  -4  16   6       49.89       47.53      4.31 o 
  -3  16   6      194.27      186.45      6.87 o 
  -2  16   6        0.02       -0.84      2.13 o 
  -1  16   6      291.81      282.89      7.95 o 
   0  16   6       49.78       49.04      4.08 o 
   1  16   6       81.77       77.12      4.65 o 
   2  16   6       35.79       39.33      3.84 o 
   3  16   6      167.76      167.69      7.75 o 
  -3  17   6       52.04       47.37      4.36 o 
  -2  17   6       30.71       29.11      3.66 o 
  -1  17   6      269.93      260.27      8.06 o 
   0  17   6        0.80       -0.21      2.49 o 
   1  17   6       40.63       34.49      3.81 o 
   2  17   6        6.00       12.65      3.14 o 
  -1  18   6        1.71        2.89      2.61 o 
   0  18   6      127.26      140.71      8.14 o 
  -7   0   7      169.47      144.03      9.68 o 
  -5   0   7      522.18      452.54      9.23 o 
  -3   0   7     1468.50     1490.05     26.94 o 
  -1   0   7      232.76      204.11      5.58 o 
   1   0   7        6.59       14.16      1.19 o 
   3   0   7       65.32       61.84      3.46 o 
   5   0   7       24.65       23.19      3.35 o 
   7   0   7      435.43      430.20     12.77 o 
  -8   1   7      112.90      140.33      7.62 o 
  -7   1   7      101.02      124.47      6.76 o 
  -6   1   7       37.60       31.08      2.14 o 
  -5   1   7     1812.71     1777.86     16.83 o 
  -4   1   7      145.09      150.08      3.33 o 
  -3   1   7        1.34        1.89      1.06 o 
  -2   1   7       88.63       98.98      4.55 o 
  -1   1   7      561.26      625.27      5.32 o 
   0   1   7       97.93       86.02      1.81 o 
   1   1   7       86.26       96.72      1.86 o 
   2   1   7      352.78      365.43      4.04 o 
   3   1   7       63.53       74.58      3.08 o 
   4   1   7      956.34      889.43     11.05 o 
   5   1   7      862.91      854.74     11.54 o 
   6   1   7      125.09      114.66      4.48 o 
   7   1   7       93.93       81.26      4.35 o 
  -8   2   7        0.04       -1.23      3.88 o 
  -7   2   7       10.33        7.33      2.99 o 
  -6   2   7      980.41      909.17     12.71 o 
  -5   2   7       10.79        5.15      1.27 o 
  -4   2   7        3.15        2.93      1.01 o 
  -3   2   7       36.24       36.44      2.39 o 
   0   2   7     4497.64     4597.31     29.05 o 
   1   2   7        0.10        0.97      0.58 o 
   2   2   7      159.19      189.90      3.14 o 
   3   2   7      109.86      121.61      2.65 o 
   4   2   7      189.10      175.58      4.44 o 
   5   2   7      782.83      737.65     10.60 o 
   6   2   7        0.00       -1.19      1.64 o 
   7   2   7       35.32       37.98      3.78 o 
  -8   3   7       88.88       89.56     12.08 o 
  -7   3   7        0.35        3.22      4.61 o 
  -6   3   7       13.50       14.04      2.06 o 
  -5   3   7       28.24       24.76      2.17 o 
  -4   3   7      281.76      275.49      5.37 o 
  -3   3   7        6.58        5.18      0.96 o 
  -2   3   7     1090.08     1134.37     11.12 o 
  -1   3   7       41.15       48.80      1.13 o 
   0   3   7      649.71      667.17      6.15 o 
   1   3   7        0.50        0.72      0.73 o 
   3   3   7      285.64      287.49      4.26 o 
   4   3   7      461.47      434.47      7.18 o 
   5   3   7      132.29      132.25      4.38 o 
   6   3   7      382.50      361.06      7.71 o 
   7   3   7       60.47       71.87      4.73 o 
  -8   4   7       66.71       73.63      5.96 o 
  -7   4   7        0.80       -0.62      2.44 o 
  -6   4   7       70.34       60.07      3.35 o 
  -5   4   7       99.59      103.67      3.77 o 
  -4   4   7       24.00       22.60      2.06 o 
  -3   4   7      660.25      668.47     10.63 o 
  -2   4   7      115.44      129.09      2.04 o 
  -1   4   7     5269.40     5480.39     44.25 o 
   0   4   7     3370.82     3453.48     24.53 o 
   1   4   7      328.86      333.23      4.92 o 
   2   4   7      775.18      752.22      8.87 o 
   3   4   7        1.53        4.96      1.11 o 
   4   4   7     1206.82     1099.19     12.92 o 
   5   4   7       37.58       39.38      2.83 o 
   6   4   7       59.63       62.73      3.71 o 
   7   4   7       10.49       10.30      2.62 o 
  -8   5   7        6.57        1.47      3.41 o 
  -7   5   7      151.74      168.41      7.38 o 
  -6   5   7      118.31      124.47      6.86 o 
  -5   5   7      476.60      482.57      8.24 o 
  -4   5   7      124.95      140.86      3.94 o 
  -3   5   7       10.04        9.77      1.12 o 
  -2   5   7      741.26      732.60      9.96 o 
   0   5   7     3352.60     3542.72     25.23 o 
   1   5   7     1715.24     1710.36     13.66 o 
   2   5   7      256.27      253.28      3.90 o 
   3   5   7       19.27       14.07      1.52 o 
   4   5   7        3.70        2.10      1.41 o 
   5   5   7      413.89      430.83      7.94 o 
   6   5   7       12.83       15.05      2.50 o 
   7   5   7        0.09        1.23      2.07 o 
  -8   6   7        2.17       11.51      5.64 o 
  -7   6   7       59.86       70.16      5.39 o 
  -6   6   7      145.54      156.54      9.06 o 
  -5   6   7      102.45      102.24      3.85 o 
  -4   6   7      657.15      600.46      8.82 o 
  -3   6   7     1063.56     1035.92     10.67 o 
  -2   6   7        5.91        6.81      1.39 o 
  -1   6   7     1820.39     1851.87     19.92 o 
   0   6   7       65.46       77.21      1.99 o 
   1   6   7      429.21      438.10      5.09 o 
   2   6   7      170.73      166.81      3.89 o 
   3   6   7      231.58      201.88      3.82 o 
   4   6   7       52.59       55.78      2.93 o 
   5   6   7      155.74      141.60      4.70 o 
   6   6   7        0.94        4.06      2.03 o 
   7   6   7       37.59       40.50      6.28 o 
  -8   7   7        1.32       -4.64      4.46 o 
  -7   7   7      400.71      410.80     17.53 o 
  -6   7   7      497.75      501.00     11.65 o 
  -5   7   7      401.93      428.26     10.35 o 
  -4   7   7      468.70      421.64      6.43 o 
  -3   7   7        0.30        0.34      0.86 o 
  -2   7   7        0.30        1.60      1.18 o 
  -1   7   7      161.94      177.37      4.64 o 
   0   7   7      464.90      527.91      6.27 o 
   1   7   7      582.11      603.00      7.43 o 
   2   7   7      185.41      177.32      3.73 o 
   3   7   7      174.65      175.05      3.73 o 
   4   7   7        7.04        3.64      1.65 o 
   5   7   7      408.30      375.68      8.43 o 
   6   7   7       40.37       45.45      4.12 o 
  -7   8   7       49.26       59.38      8.02 o 
  -6   8   7       16.22       18.69      3.20 o 
  -5   8   7       44.34       49.03      4.02 o 
  -4   8   7      598.57      582.00     10.91 o 
  -3   8   7      124.42      136.50      4.49 o 
  -2   8   7      211.63      215.19      5.38 o 
  -1   8   7     1586.34     1430.53     16.99 o 
   0   8   7      445.93      476.73      7.91 o 
   1   8   7        2.37        2.71      1.04 o 
   2   8   7       43.88       42.41      2.24 o 
   3   8   7      138.79      123.67      3.71 o 
   4   8   7     1256.66     1192.87     16.54 o 
   5   8   7        0.09        1.22      2.16 o 
   6   8   7       12.23       11.90      3.93 o 
  -7   9   7       83.64       77.62      8.97 o 
  -6   9   7     1017.01     1035.18     19.03 o 
  -5   9   7       16.28       19.38      2.67 o 
  -4   9   7      297.62      283.78      7.50 o 
  -3   9   7        0.18       -0.93      1.36 o 
  -2   9   7      353.51      316.33      6.77 o 
  -1   9   7       78.31       75.29      3.52 o 
   0   9   7      210.00      221.12      5.61 o 
   1   9   7     1258.79     1254.46     13.00 o 
   2   9   7      211.04      241.94      7.62 o 
   3   9   7        0.06        0.71      1.44 o 
   4   9   7      414.03      438.95      9.23 o 
   5   9   7       77.94       70.63      4.43 o 
   6   9   7      347.19      350.01      9.54 o 
  -7  10   7        6.18        4.82      4.44 o 
  -6  10   7       22.55       17.15      2.91 o 
  -5  10   7        0.02        0.25      1.96 o 
  -4  10   7      174.26      176.27      5.68 o 
  -3  10   7        0.42       -0.66      1.75 o 
  -2  10   7      790.01      742.89     11.54 o 
  -1  10   7        1.44       -0.31      1.33 o 
   0  10   7      875.10      813.26     12.06 o 
   1  10   7       97.25       81.54      3.88 o 
   2  10   7        1.27        5.15      1.44 o 
   3  10   7       34.77       42.19      2.57 o 
   4  10   7      368.79      363.64     12.05 o 
   5  10   7        0.11        1.52      2.44 o 
   6  10   7        1.78        0.08      2.67 o 
  -6  11   7      256.09      277.35      8.75 o 
  -5  11   7      583.06      590.91     11.49 o 
  -4  11   7       39.56       37.51      3.23 o 
  -3  11   7        1.74        0.09      1.59 o 
  -2  11   7        0.88       -0.06      1.49 o 
  -1  11   7       56.49       47.97      3.17 o 
   0  11   7       15.38       24.67      2.61 o 
   1  11   7      842.83      818.20     12.60 o 
   2  11   7       13.57       14.06      4.21 o 
   3  11   7       38.53       38.68      2.59 o 
   4  11   7     1099.88     1143.27     16.75 o 
   5  11   7       94.59       95.94      5.13 o 
  -6  12   7       92.11       98.77      5.63 o 
  -5  12   7       33.09       33.08      3.46 o 
  -4  12   7        8.22        7.90      2.23 o 
  -3  12   7     1234.02     1153.98     20.06 o 
  -2  12   7      191.72      180.99      5.81 o 
  -1  12   7     1574.46     1528.14     19.52 o 
   0  12   7       81.31       77.51      4.02 o 
   1  12   7      229.56      228.01      6.43 o 
   2  12   7       76.07       80.59      4.16 o 
   3  12   7      170.49      173.58      5.86 o 
   4  12   7        0.22        0.07      2.78 o 
   5  12   7       58.97       63.99      5.90 o 
  -6  13   7      121.44      125.65      6.11 o 
  -5  13   7      363.79      354.05      9.18 o 
  -4  13   7       11.66       15.60      2.80 o 
  -3  13   7      123.50      123.30      5.22 o 
  -2  13   7       84.59       91.23      4.51 o 
  -1  13   7       12.25       16.32      2.65 o 
   0  13   7       22.16       18.49      2.72 o 
   1  13   7       27.23       26.93      2.98 o 
   2  13   7       76.35       72.44      4.15 o 
   3  13   7      143.19      153.44      5.77 o 
   4  13   7        0.30        1.59      3.05 o 
   5  13   7      268.91      292.01     16.01 o 
  -5  14   7      172.63      174.49      6.89 o 
  -4  14   7      144.75      143.56      5.88 o 
  -3  14   7       27.42       24.41      3.10 o 
  -2  14   7       77.79       67.80      4.50 o 
  -1  14   7      561.98      536.10     10.65 o 
   0  14   7      422.29      398.17      9.00 o 
   1  14   7      353.13      345.06      8.44 o 
   2  14   7       35.04       35.91      3.47 o 
   3  14   7        2.02        2.86      3.60 o 
   4  14   7       40.13       35.45      4.98 o 
  -4  15   7       38.46       38.64      3.97 o 
  -3  15   7      102.74       98.90      5.15 o 
  -2  15   7        7.16        8.94      2.43 o 
  -1  15   7       12.38       15.61      2.98 o 
   0  15   7        2.92        3.35      2.30 o 
   1  15   7       28.86       29.81      3.38 o 
   2  15   7        0.87        1.33      2.68 o 
   3  15   7      454.52      466.22     10.59 o 
  -4  16   7       92.59       92.80      5.43 o 
  -3  16   7        3.90        5.14      3.51 o 
  -2  16   7       74.94       76.58      7.78 o 
  -1  16   7        3.24        4.99      2.53 o 
   0  16   7      224.09      231.02      7.37 o 
   1  16   7       12.50       11.22      3.67 o 
   2  16   7      177.79      210.12      9.80 o 
   3  16   7        0.58        4.27      2.86 o 
  -2  17   7        1.28        3.74      2.88 o 
  -1  17   7        1.05        1.89      2.62 o 
   0  17   7       54.39       55.74      6.53 o 
   1  17   7       51.96       57.10      4.63 o 
  -8   0   8      768.07      878.03     26.03 o 
  -6   0   8      768.02      801.31     14.18 o 
  -4   0   8      132.86      110.34      4.60 o 
  -2   0   8      441.84      478.01     10.23 o 
   0   0   8      189.28      163.63      4.16 o 
   2   0   8       56.04       51.99      2.29 o 
   4   0   8      886.94      801.21     14.91 o 
   6   0   8      139.07      134.30      6.81 o 
  -8   1   8        1.14       -2.28      3.07 o 
  -7   1   8        0.15       -0.34      2.50 o 
  -6   1   8       26.09       31.31      2.20 o 
  -5   1   8       10.27       11.09      1.54 o 
  -4   1   8      776.20      799.05      9.04 o 
  -3   1   8      134.32      175.17      3.08 o 
  -2   1   8      298.06      248.73      3.41 o 
  -1   1   8      368.61      401.84      5.34 o 
   0   1   8     1325.79     1270.52      9.52 o 
   1   1   8      152.76      144.19      3.08 o 
   2   1   8      364.31      408.42      4.85 o 
   3   1   8        1.18        1.64      0.92 o 
   4   1   8      450.10      429.10      7.26 o 
   5   1   8        6.48        6.93      1.94 o 
   6   1   8       33.15       29.60      2.92 o 
   7   1   8       59.43       53.45      4.19 o 
  -8   2   8      106.60      119.89      7.06 o 
  -7   2   8       37.82       45.81      4.45 o 
  -6   2   8      137.91      140.28      5.06 o 
  -5   2   8       10.59        5.90      1.37 o 
  -4   2   8      447.83      430.70      6.08 o 
  -3   2   8      997.20     1040.92      9.46 o 
  -2   2   8      797.11      866.00      7.76 o 
  -1   2   8        9.18        7.92      0.72 o 
   0   2   8      177.08      148.52      2.50 o 
   1   2   8       12.53        6.08      0.80 o 
   2   2   8      191.80      190.22      3.28 o 
   3   2   8      210.44      197.15      5.00 o 
   4   2   8      179.95      159.33      4.42 o 
   5   2   8     1827.68     1717.55     18.74 o 
   6   2   8        0.06       -1.54      1.54 o 
   7   2   8        5.79        2.38      2.15 o 
  -8   3   8        5.24        2.55      3.40 o 
  -7   3   8      127.86      145.56      6.84 o 
  -6   3   8        0.09        2.24      1.62 o 
  -5   3   8      387.26      397.19      7.29 o 
  -4   3   8      182.63      179.66      3.78 o 
  -3   3   8      764.90      713.86      7.26 o 
  -1   3   8      134.34      132.36      2.04 o 
   0   3   8      126.03      120.77      2.12 o 
   1   3   8      450.71      460.62      5.23 o 
   2   3   8       33.39       47.37      1.77 o 
   3   3   8     1197.56     1127.60     10.68 o 
   4   3   8      445.38      428.54      7.33 o 
   5   3   8        8.68       11.37      2.12 o 
   6   3   8      166.31      155.52      5.31 o 
   7   3   8      150.19      133.99      5.45 o 
  -8   4   8      190.02      198.65      8.82 o 
  -7   4   8      137.53      132.66      6.64 o 
  -6   4   8        9.62       10.05      2.00 o 
  -5   4   8      260.99      231.44      5.50 o 
  -4   4   8       16.47       17.56      1.83 o 
  -3   4   8      154.83      166.38      3.31 o 
  -2   4   8     1280.53     1350.04     10.88 o 
  -1   4   8     5836.62     6217.77     67.69 o 
   0   4   8        5.91        5.64      1.46 o 
   1   4   8      442.01      420.71      4.98 o 
   2   4   8       64.82       49.66      1.89 o 
   3   4   8        5.57       10.22      1.24 o 
   4   4   8      300.62      314.93      6.23 o 
   5   4   8      460.54      432.37      8.01 o 
   6   4   8        1.73        5.78      2.13 o 
   7   4   8        0.33       -0.21      2.10 o 
  -8   5   8       50.24       65.37      8.75 o 
  -7   5   8        6.37        6.46      5.12 o 
  -6   5   8       11.75       11.45      2.17 o 
  -5   5   8      441.96      448.61     10.37 o 
  -4   5   8     3716.97     3569.90     34.23 o 
  -3   5   8      378.35      387.36      8.51 o 
  -2   5   8        6.48        7.34      1.42 o 
  -1   5   8      155.89      151.25      4.05 o 
   0   5   8     2070.01     2149.14     17.91 o 
   1   5   8      175.33      172.25      3.01 o 
   2   5   8        8.89       12.09      1.21 o 
   3   5   8      637.28      611.76      7.21 o 
   4   5   8       57.06       58.47      2.98 o 
   5   5   8      166.40      161.93      5.02 o 
   6   5   8      333.76      334.83      7.69 o 
   7   5   8       62.28       62.87      4.34 o 
  -8   6   8      307.95      341.30     16.88 o 
  -7   6   8      135.51      152.60     10.56 o 
  -6   6   8       53.67       52.64      3.25 o 
  -5   6   8      315.04      312.98      7.15 o 
  -4   6   8        1.33        3.83      1.28 o 
  -3   6   8       19.67       23.77      1.15 o 
  -2   6   8      123.61      125.14      4.03 o 
  -1   6   8       93.30      102.41      3.56 o 
   0   6   8       71.14       58.25      2.62 o 
   1   6   8      100.17      115.33      2.51 o 
   2   6   8     2863.63     2891.89     22.31 o 
   3   6   8        0.12        0.66      1.01 o 
   4   6   8      358.25      378.25      7.06 o 
   5   6   8        7.57        6.69      2.00 o 
   6   6   8       16.20       18.45      2.74 o 
  -7   7   8       67.39       87.05      8.93 o 
  -6   7   8       26.58       29.71      3.58 o 
  -5   7   8      108.40       98.52      5.10 o 
  -4   7   8     2193.78     2085.89     23.74 o 
  -3   7   8      262.38      270.11      6.14 o 
  -2   7   8      245.62      225.24      5.44 o 
  -1   7   8       22.22       25.35      2.18 o 
   0   7   8      183.79      163.60      3.86 o 
   1   7   8      177.19      173.95      3.14 o 
   2   7   8        3.56        0.39      1.37 o 
   3   7   8       86.30       72.70      2.78 o 
   4   7   8       60.13       48.91      2.98 o 
   5   7   8       38.16       30.38      2.86 o 
   6   7   8      180.60      183.13      7.08 o 
  -7   8   8       20.36       20.47      6.14 o 
  -6   8   8        3.67        8.95      3.49 o 
  -5   8   8      765.94      703.27     11.96 o 
  -4   8   8        3.65        2.35      1.74 o 
  -3   8   8      102.52      105.71      4.13 o 
  -2   8   8       26.50       29.26      2.41 o 
  -1   8   8      780.68      793.55     11.51 o 
   0   8   8      166.70      177.64      5.04 o 
   1   8   8     2862.24     2850.70     24.80 o 
   2   8   8      207.12      216.51      5.00 o 
   3   8   8      478.19      475.02      7.46 o 
   4   8   8      137.45      134.92      5.27 o 
   5   8   8      218.81      232.83      7.27 o 
   6   8   8       62.95       59.29      4.72 o 
  -7   9   8       37.54       42.50      7.29 o 
  -6   9   8       11.77       12.88      2.55 o 
  -5   9   8        2.70        3.57      1.98 o 
  -4   9   8       69.89       67.17      3.76 o 
  -3   9   8     1122.76     1038.67     14.60 o 
  -2   9   8     1633.49     1482.04     18.25 o 
  -1   9   8       22.13       26.13      2.41 o 
   0   9   8        1.11        1.87      1.48 o 
   1   9   8       34.08       37.94      2.83 o 
   2   9   8      123.06      109.36      3.47 o 
   3   9   8       29.99       32.55      3.10 o 
   4   9   8       19.54       19.95      2.83 o 
   5   9   8      151.62      167.00      6.42 o 
   6   9   8       34.62       31.09      3.96 o 
  -7  10   8       48.93       58.78      6.22 o 
  -6  10   8        4.08        2.80      2.29 o 
  -5  10   8       39.74       38.21      4.66 o 
  -4  10   8        1.96        1.26      2.21 o 
  -3  10   8        2.80        2.20      1.75 o 
  -2  10   8      124.78      126.71      4.66 o 
  -1  10   8      180.06      174.50      8.10 o 
   0  10   8      191.70      204.89      5.79 o 
   1  10   8      643.39      717.79     11.53 o 
   2  10   8      415.06      387.09      8.15 o 
   3  10   8      957.62      981.00     15.31 o 
   4  10   8      269.52      270.82      7.43 o 
   5  10   8      406.08      415.87     11.91 o 
  -6  11   8        5.37        3.67      2.42 o 
  -5  11   8       62.03       67.95      4.30 o 
  -4  11   8      518.92      471.12     12.69 o 
  -3  11   8      360.53      343.82      8.04 o 
  -2  11   8       45.83       48.02      3.30 o 
  -1  11   8      606.62      544.99     12.37 o 
   0  11   8      143.62      145.67      5.15 o 
   1  11   8      107.03      119.44      4.74 o 
   2  11   8        0.23       -0.01      1.72 o 
   3  11   8       53.46       56.60      3.71 o 
   4  11   8        0.20        1.96      2.92 o 
   5  11   8        0.28        0.64      2.37 o 
  -6  12   8      325.23      326.61      9.05 o 
  -5  12   8        5.19        3.77      2.28 o 
  -4  12   8       10.31       11.49      2.59 o 
  -3  12   8      111.40      101.35      5.70 o 
  -2  12   8        1.82        5.97      2.04 o 
  -1  12   8      202.66      181.65      5.85 o 
   0  12   8       83.96       83.92      5.91 o 
   1  12   8       11.96       11.74      2.78 o 
   2  12   8      165.50      169.58      5.84 o 
   3  12   8      587.59      643.78     13.67 o 
   4  12   8      221.81      234.09      9.38 o 
   5  12   8        3.54        2.24      3.40 o 
  -5  13   8        0.24        1.72      2.39 o 
  -4  13   8      408.43      394.97      9.46 o 
  -3  13   8       41.22       33.95      3.29 o 
  -2  13   8      689.32      634.88     11.65 o 
  -1  13   8      117.23      117.60      5.04 o 
   0  13   8      453.51      434.29      9.37 o 
   1  13   8       73.72       76.74      4.54 o 
   2  13   8       25.21       20.64      2.92 o 
   3  13   8       65.02       62.34      6.24 o 
   4  13   8       28.18       28.94      4.68 o 
  -5  14   8        0.78        4.13      2.69 o 
  -4  14   8       90.27       89.98      5.08 o 
  -3  14   8       78.96       70.50      4.39 o 
  -2  14   8       80.49       83.18      4.54 o 
  -1  14   8        2.26        6.30      2.42 o 
   0  14   8       98.38      121.20      5.33 o 
   1  14   8        1.37        3.61      2.30 o 
   2  14   8      374.31      407.35      9.55 o 
   3  14   8       49.05       46.83      4.09 o 
   4  14   8      400.50      452.43     14.70 o 
  -4  15   8       85.37       79.13      6.91 o 
  -3  15   8       95.35       94.24      5.21 o 
  -2  15   8       31.61       27.14      4.30 o 
  -1  15   8      472.62      474.13     10.42 o 
   0  15   8        6.57        2.99      2.78 o 
   1  15   8      150.45      145.99      6.04 o 
   2  15   8        0.35        2.30      2.49 o 
   3  15   8       23.87       23.49      3.59 o 
  -3  16   8        0.14       -1.37      3.31 o 
  -2  16   8        2.41        5.32      2.43 o 
  -1  16   8        2.56        5.14      2.60 o 
   0  16   8        3.79        2.77      2.50 o 
   1  16   8      312.94      314.68      8.89 o 
   2  16   8      273.08      281.97      8.53 o 
  -2  17   8       44.53       47.22      4.35 o 
  -1  17   8      251.90      245.35      8.04 o 
   0  17   8      215.86      218.98      7.71 o 
   1  17   8       51.58       55.22      4.66 o 
  -7   0   9     1464.83     1463.49     33.66 o 
  -5   0   9      223.10      200.54      6.20 o 
  -3   0   9     1142.45     1168.31     13.42 o 
  -1   0   9     1157.57     1196.83     15.68 o 
   1   0   9       35.62       32.57      3.10 o 
   3   0   9      221.33      218.74      6.73 o 
   5   0   9      340.98      317.99      9.70 o 
   7   0   9      161.94      150.40     12.37 o 
  -8   1   9       19.30       21.27      5.28 o 
  -7   1   9       34.02       29.49      3.85 o 
  -6   1   9       66.33       71.04      3.03 o 
  -5   1   9      514.97      519.62      7.40 o 
  -4   1   9       29.14       31.65      2.48 o 
  -3   1   9       32.66       22.71      1.21 o 
  -2   1   9     1134.70     1191.87      9.34 o 
  -1   1   9      177.19      184.48      2.71 o 
   0   1   9     1629.08     1626.32     11.90 o 
   1   1   9     3525.30     3591.09     23.80 o 
   2   1   9      182.08      173.64      4.01 o 
   3   1   9      646.68      628.92      7.21 o 
   4   1   9      125.00      125.70      4.10 o 
   5   1   9       35.62       30.48      2.71 o 
   6   1   9       63.88       68.44      3.91 o 
   7   1   9        0.22        0.77      2.08 o 
  -8   2   9      187.07      201.70      8.72 o 
  -7   2   9      269.86      290.94     21.69 o 
  -6   2   9      161.19      157.54      5.00 o 
  -5   2   9      790.13      787.57      9.63 o 
  -4   2   9      447.71      430.74     10.96 o 
  -3   2   9     1228.89     1206.33      9.72 o 
  -2   2   9      153.00      151.75      2.45 o 
  -1   2   9       88.72      106.96      2.16 o 
   0   2   9     2094.86     2168.22     15.18 o 
   1   2   9      378.74      368.30      4.27 o 
   2   2   9      284.04      301.68      4.42 o 
   3   2   9      119.36      124.25      3.02 o 
   4   2   9       51.81       47.19      2.76 o 
   5   2   9       71.77       78.29      3.72 o 
   6   2   9      342.15      344.58      7.80 o 
   7   2   9        0.45        0.16      2.07 o 
  -8   3   9      126.72      130.75     12.20 o 
  -7   3   9        3.83        3.54      2.90 o 
  -6   3   9        1.74        3.66      1.79 o 
  -5   3   9       13.49       14.19      2.78 o 
  -4   3   9       39.69       39.03      1.85 o 
  -3   3   9      450.91      480.37      5.08 o 
  -2   3   9      546.37      523.21      5.07 o 
  -1   3   9       51.25       55.14      1.48 o 
   0   3   9      655.66      589.16      5.93 o 
   1   3   9       34.66       26.95      2.00 o 
   2   3   9     1025.95      978.15      9.45 o 
   3   3   9     1218.60     1181.58     11.32 o 
   4   3   9       16.97       16.32      2.03 o 
   5   3   9       27.07       31.30      2.80 o 
   6   3   9        7.91        6.91      2.16 o 
  -8   4   9      150.93      178.42     12.22 o 
  -7   4   9       22.75       24.87      3.82 o 
  -6   4   9      168.57      171.64      5.24 o 
  -5   4   9        0.35        0.55      1.62 o 
  -4   4   9     3569.31     3594.21     30.23 o 
  -3   4   9        0.55        0.09      0.67 o 
  -2   4   9      294.18      277.56      4.28 o 
  -1   4   9      649.15      729.11      6.68 o 
   0   4   9       21.91       23.26      1.18 o 
   1   4   9       26.46       27.67      1.82 o 
   2   4   9       11.23        9.85      1.15 o 
   3   4   9      142.83      131.18      3.17 o 
   4   4   9       87.90       81.32      3.60 o 
   5   4   9       72.70       65.17      3.59 o 
   6   4   9       33.67       30.20      3.17 o 
  -8   5   9      137.58      150.59     11.58 o 
  -7   5   9       24.21       35.60      6.50 o 
  -6   5   9        2.21        1.27      1.68 o 
  -5   5   9       51.06       46.69      2.85 o 
  -4   5   9      143.18      162.21      3.81 o 
  -3   5   9      213.22      225.91      3.26 o 
  -1   5   9       90.67       98.01      2.23 o 
   0   5   9      741.08      669.09      6.54 o 
   1   5   9     1339.20     1385.56     13.93 o 
   2   5   9      307.11      275.29      4.36 o 
   3   5   9        4.14        3.29      1.50 o 
   4   5   9        0.48        0.82      1.49 o 
   5   5   9       23.32       16.52      2.37 o 
   6   5   9       17.52       17.59      2.78 o 
  -8   6   9       79.94       80.89      9.41 o 
  -7   6   9       49.19       44.18      7.03 o 
  -6   6   9       22.38       27.64      3.44 o 
  -5   6   9      868.87      798.66     12.52 o 
  -4   6   9      742.10      734.34     19.75 o 
  -3   6   9     1311.23     1248.70     19.71 o 
  -2   6   9      352.70      376.76      8.13 o 
  -1   6   9      161.37      163.79      4.54 o 
   0   6   9      119.93      122.05      2.21 o 
   1   6   9      153.13      156.58      3.06 o 
   2   6   9      164.76      183.04      4.73 o 
   3   6   9      117.96      110.23      3.12 o 
   4   6   9        0.25        1.91      1.61 o 
   5   6   9      208.34      204.48      8.72 o 
   6   6   9        4.40        7.13      4.01 o 
  -7   7   9       24.65       23.45      6.21 o 
  -6   7   9      104.30      111.99      5.81 o 
  -5   7   9      130.16      134.12      5.03 o 
  -4   7   9        4.34        3.76      1.77 o 
  -3   7   9      189.04      186.19      8.60 o 
  -2   7   9      993.18      970.75     15.75 o 
  -1   7   9      875.64      906.82     19.31 o 
   0   7   9       18.38       16.23      2.02 o 
   1   7   9     3002.29     2874.39     22.01 o 
   3   7   9      309.62      324.32      5.31 o 
   4   7   9       57.01       57.51      3.23 o 
   5   7   9       20.92       29.41      2.91 o 
   6   7   9        7.02        6.88      2.40 o 
  -7   8   9       29.15       29.70      6.59 o 
  -6   8   9        0.07        2.04      2.01 o 
  -5   8   9      336.83      301.23      7.56 o 
  -4   8   9      125.97      118.57      4.62 o 
  -3   8   9      415.25      389.47      7.99 o 
  -2   8   9      203.45      179.86      5.16 o 
  -1   8   9       10.72        7.59      1.83 o 
   0   8   9        0.27       -0.50      1.48 o 
   1   8   9      133.81      100.66      3.04 o 
   2   8   9       46.30       51.14      2.64 o 
   3   8   9       19.50       20.89      2.67 o 
   4   8   9       77.50       80.83      3.62 o 
   5   8   9      208.34      239.34      7.62 o 
   6   8   9       66.14       63.38      4.96 o 
  -7   9   9      220.13      212.87      9.59 o 
  -6   9   9      268.84      277.75      7.95 o 
  -5   9   9       10.92       12.28      2.52 o 
  -4   9   9      105.08       90.90      5.72 o 
  -3   9   9        1.33        2.16      1.71 o 
  -2   9   9       11.61        6.29      1.87 o 
  -1   9   9       80.12       93.35      4.02 o 
   0   9   9      436.17      441.60      8.49 o 
   1   9   9       18.36       14.92      2.40 o 
   2   9   9     1042.10     1044.15     21.89 o 
   3   9   9       83.86       86.07      3.45 o 
   4   9   9      232.95      238.24      7.38 o 
   5   9   9        0.84       -2.63      2.81 o 
  -7  10   9        9.37        8.44      4.01 o 
  -6  10   9      296.44      297.88      8.34 o 
  -5  10   9        0.84        1.47      1.95 o 
  -4  10   9       30.36       31.19      3.12 o 
  -3  10   9       74.27       81.42      4.14 o 
  -2  10   9       31.86       27.95      2.77 o 
  -1  10   9       65.47       52.68      3.31 o 
   0  10   9      138.34      124.70      4.69 o 
   1  10   9        0.45        1.23      1.70 o 
   2  10   9       48.22       51.17      3.48 o 
   3  10   9       71.60       73.09      4.03 o 
   4  10   9        3.90        2.99      2.34 o 
   5  10   9        0.78        2.63      2.42 o 
  -6  11   9        5.07        3.85      2.57 o 
  -5  11   9        6.40        3.45      2.74 o 
  -4  11   9       12.82       13.79      2.61 o 
  -3  11   9       66.92       59.93      3.83 o 
  -2  11   9       42.20       47.23      3.36 o 
  -1  11   9       79.40       77.44      4.04 o 
   0  11   9      411.84      419.43      8.81 o 
   1  11   9      717.68      701.34     11.90 o 
   2  11   9       97.05       98.38      4.58 o 
   3  11   9        5.12        3.45      2.20 o 
   4  11   9      126.31      144.50      7.71 o 
   5  11   9       94.81       87.36      6.90 o 
  -6  12   9      387.65      410.32     11.22 o 
  -5  12   9       16.47       17.68      3.03 o 
  -4  12   9        0.05        0.63      2.01 o 
  -3  12   9      248.33      237.38      6.97 o 
  -2  12   9        1.02       -2.90      1.47 o 
  -1  12   9      107.39      109.56      5.80 o 
   0  12   9       52.63       60.01      3.89 o 
   1  12   9       39.83       44.10      3.50 o 
   2  12   9        3.49        0.63      2.04 o 
   3  12   9      100.01       90.41      5.16 o 
   4  12   9        0.16        2.29      3.34 o 
  -5  13   9       81.42       91.12      5.22 o 
  -4  13   9       11.03       11.24      2.67 o 
  -3  13   9       25.53       16.52      2.78 o 
  -2  13   9       27.40       28.29      3.16 o 
  -1  13   9      152.61      177.83      6.24 o 
   0  13   9        9.00       11.42      2.57 o 
   1  13   9      194.01      177.39      6.69 o 
   2  13   9       77.23       70.18      4.39 o 
   3  13   9        0.88       -0.98      2.23 o 
   4  13   9       26.50       34.61      7.07 o 
  -5  14   9      227.90      221.90      7.80 o 
  -4  14   9        4.22        2.15      2.38 o 
  -3  14   9       68.45       65.98      4.49 o 
  -2  14   9       41.61       37.09      3.63 o 
  -1  14   9        6.24        7.99      2.45 o 
   0  14   9      562.82      550.44     11.28 o 
   1  14   9        6.21        6.25      2.55 o 
   2  14   9        7.27        5.04      2.65 o 
   3  14   9       30.13       27.87      3.63 o 
  -4  15   9       13.56       14.93      3.63 o 
  -3  15   9       20.56       10.17      2.77 o 
  -2  15   9      320.91      298.29      9.35 o 
  -1  15   9      198.46      198.87      6.99 o 
   0  15   9        0.20       -2.07      2.48 o 
   1  15   9       24.42       29.35      7.59 o 
   2  15   9      229.23      240.95      7.85 o 
   3  15   9      391.93      433.73     13.07 o 
  -3  16   9        3.82        0.45      4.83 o 
  -2  16   9       76.83       63.40      4.65 o 
  -1  16   9       50.01       46.15      4.22 o 
   0  16   9       13.81       14.48      3.21 o 
   1  16   9       49.83       48.20      8.43 o 
   2  16   9       64.36       74.06      5.80 o 
  -1  17   9       37.63       37.96      4.20 o 
   0  17   9        9.59        4.29      3.02 o 
  -8   0  10        0.82        0.66      4.51 o 
  -6   0  10      692.44      689.85     13.42 o 
  -4   0  10      846.40      847.50     11.34 o 
  -2   0  10     2232.42     2061.72     23.35 o 
   0   0  10     5200.70     5329.71     48.26 o 
   2   0  10      288.60      308.69      5.86 o 
   4   0  10      168.42      162.88     15.25 o 
   6   0  10        7.25        7.26      8.34 o 
  -8   1  10      172.01      194.57     21.55 o 
  -7   1  10      119.81      119.26      8.03 o 
  -6   1  10     1393.53     1419.78     15.27 o 
  -5   1  10      166.27      165.00      4.85 o 
  -4   1  10      662.20      665.31      6.83 o 
  -3   1  10       65.64       73.38      1.98 o 
  -1   1  10      377.56      415.38      4.86 o 
   0   1  10      234.37      232.08      4.08 o 
   1   1  10        0.12        0.42      0.79 o 
   2   1  10      281.84      253.89      5.31 o 
   3   1  10       82.82       80.28      3.82 o 
   4   1  10      492.38      464.13      7.94 o 
   5   1  10      124.00      132.69      4.73 o 
   6   1  10      760.47      778.12     13.79 o 
  -8   2  10       36.54       40.99      4.99 o 
  -7   2  10       17.44       22.78      3.72 o 
  -6   2  10       19.48       19.34      2.10 o 
  -5   2  10       57.43       54.14      2.56 o 
  -4   2  10       13.39       12.92      1.25 o 
  -3   2  10     1514.31     1550.84     12.01 o 
  -2   2  10      336.24      335.61      4.40 o 
  -1   2  10     2339.30     2404.51     16.77 o 
   0   2  10     1202.10     1212.60      9.66 o 
   1   2  10     1076.90     1078.69      9.08 o 
   2   2  10      306.36      291.70      6.50 o 
   3   2  10       86.84       77.26      3.25 o 
   4   2  10      189.07      181.82      6.59 o 
   5   2  10        3.42        4.18      1.88 o 
   6   2  10       28.93       32.44      3.23 o 
  -8   3  10        3.37        0.20      4.66 o 
  -7   3  10      342.68      355.53     10.26 o 
  -6   3  10      288.63      305.21     10.52 o 
  -5   3  10      431.05      424.78      7.75 o 
  -4   3  10      408.74      405.72      5.05 o 
  -3   3  10        0.65        0.78      0.72 o 
  -2   3  10        3.79        1.05      1.06 o 
  -1   3  10      158.95      156.04      2.51 o 
   0   3  10       24.06       26.38      2.35 o 
   1   3  10      280.19      276.23      4.15 o 
   2   3  10      176.12      149.27      3.23 o 
   3   3  10      230.63      219.19      4.18 o 
   4   3  10       46.30       43.78      2.82 o 
   5   3  10      709.61      687.83     10.80 o 
   6   3  10       15.99       17.92      2.77 o 
  -8   4  10        0.66        1.57      4.86 o 
  -7   4  10       32.31       34.41      6.10 o 
  -6   4  10       35.81       37.63      2.92 o 
  -5   4  10        7.72        5.35      2.58 o 
  -4   4  10      157.77      154.23      3.24 o 
  -3   4  10       30.89       28.17      1.33 o 
  -2   4  10       38.07       47.38      2.13 o 
  -1   4  10      840.13      849.45      7.74 o 
   0   4  10       87.12       86.46      2.32 o 
   1   4  10      417.61      385.48      5.05 o 
   2   4  10      104.98      106.12      3.14 o 
   3   4  10       72.57       61.32      2.41 o 
   4   4  10      201.27      209.57      5.34 o 
   5   4  10        0.02       -0.58      2.03 o 
   6   4  10       71.79       70.77      4.11 o 
  -8   5  10       50.59       47.14      7.98 o 
  -7   5  10       40.36       41.44      6.74 o 
  -6   5  10       20.38       23.93      7.02 o 
  -5   5  10      169.14      163.62      8.51 o 
  -4   5  10      162.53      165.74      5.04 o 
  -3   5  10      605.00      609.43     10.42 o 
  -2   5  10        6.50        7.92      1.39 o 
  -1   5  10       41.01       42.65      1.75 o 
   0   5  10      363.46      369.72      4.53 o 
   1   5  10       11.40       17.01      1.31 o 
   2   5  10       62.38       61.64      2.30 o 
   3   5  10      729.47      717.27      9.16 o 
   4   5  10      604.38      580.20      9.29 o 
   5   5  10      517.05      487.63      8.99 o 
   6   5  10       88.02       87.01      4.55 o 
  -7   6  10       17.82       20.91      5.70 o 
  -6   6  10      347.71      366.07      8.59 o 
  -5   6  10       22.21       13.77      2.37 o 
  -4   6  10       24.85       22.05      2.40 o 
  -3   6  10        3.35        1.89      1.50 o 
  -2   6  10     2706.02     2640.18     27.82 o 
  -1   6  10      801.63      703.99     11.17 o 
   0   6  10      258.08      257.63      4.40 o 
   1   6  10     1070.08     1050.64      9.98 o 
   2   6  10      219.02      217.21      4.05 o 
   3   6  10        9.05        7.17      1.39 o 
   4   6  10       32.80       31.26      2.81 o 
   5   6  10        4.55        4.19      2.11 o 
   6   6  10       68.85       70.89      4.29 o 
  -7   7  10       16.36       21.95      4.16 o 
  -6   7  10      285.61      268.36      7.46 o 
  -5   7  10        8.04        6.61      2.02 o 
  -4   7  10      660.74      642.58     11.03 o 
  -3   7  10       40.02       37.34      2.78 o 
  -2   7  10       35.99       30.65      3.45 o 
  -1   7  10     2380.51     2346.91     25.53 o 
   0   7  10       25.02       16.19      2.15 o 
   1   7  10      132.20      159.01      3.22 o 
   2   7  10        4.30        9.60      1.36 o 
   3   7  10       12.74       12.93      1.62 o 
   4   7  10      700.51      699.35     10.56 o 
   5   7  10        0.07        0.58      1.93 o 
   6   7  10       64.00       65.19      4.92 o 
  -7   8  10      134.68      140.62      7.82 o 
  -6   8  10       47.34       36.58      3.58 o 
  -5   8  10       95.00       94.18      4.54 o 
  -4   8  10      183.86      198.33      5.99 o 
  -3   8  10      125.99      114.97      4.50 o 
  -2   8  10      570.12      548.51      9.68 o 
  -1   8  10       10.40        8.78      1.97 o 
   0   8  10     1357.71     1315.31     16.93 o 
   1   8  10      499.77      439.05      8.57 o 
   2   8  10       68.09       67.69      2.51 o 
   3   8  10       66.52       67.24      4.22 o 
   4   8  10       35.65       34.91      2.80 o 
   5   8  10       41.85       37.82      3.84 o 
  -7   9  10      265.34      295.22     11.30 o 
  -6   9  10       57.61       54.06      4.03 o 
  -5   9  10      234.91      226.95      6.85 o 
  -4   9  10       49.09       44.84      3.40 o 
  -3   9  10       47.93       43.06      3.19 o 
  -2   9  10       20.21       14.77      2.29 o 
  -1   9  10      603.66      569.52     11.60 o 
   0   9  10      111.63       93.22      4.18 o 
   1   9  10       42.80       39.43      3.03 o 
   2   9  10        0.03        2.35      1.83 o 
   3   9  10       43.91       49.59      3.45 o 
   4   9  10      150.55      168.76      6.14 o 
   5   9  10       13.86       15.07      3.19 o 
  -6  10  10      144.37      138.50      9.99 o 
  -5  10  10       78.38       75.75      4.50 o 
  -4  10  10       54.67       46.52      3.59 o 
  -3  10  10      335.15      322.99      7.82 o 
  -2  10  10        7.54        4.67      3.11 o 
  -1  10  10      531.11      549.59     10.45 o 
   0  10  10       60.20       66.67      3.82 o 
   1  10  10       24.43       25.67      2.83 o 
   2  10  10        0.02        0.54      1.85 o 
   3  10  10        2.38        1.87      2.01 o 
   4  10  10       67.09       67.74      6.70 o 
   5  10  10        0.00       -1.91      2.88 o 
  -6  11  10       48.66       50.41      4.58 o 
  -5  11  10       50.08       47.46      3.96 o 
  -4  11  10       64.59       67.50      4.19 o 
  -3  11  10       79.84       71.50      4.12 o 
  -2  11  10       15.19        8.49      2.24 o 
  -1  11  10      220.66      213.54      6.49 o 
   0  11  10       72.77       69.38      4.07 o 
   1  11  10       17.80       13.95      4.36 o 
   2  11  10       69.49       69.24      4.15 o 
   3  11  10       55.14       56.50      4.01 o 
   4  11  10      105.55      111.86      7.71 o 
  -6  12  10       22.73       27.41      4.42 o 
  -5  12  10       21.93       19.45      3.18 o 
  -4  12  10       30.05       31.01      3.42 o 
  -3  12  10        8.56        8.20      2.41 o 
  -2  12  10       94.02       87.22      4.55 o 
  -1  12  10       26.94       23.38      3.54 o 
   0  12  10      288.50      301.81      8.00 o 
   1  12  10       26.15       22.40      3.01 o 
   2  12  10       18.82       20.05      3.00 o 
   3  12  10        4.24        2.23      2.28 o 
   4  12  10       44.44       68.05      6.20 o 
  -5  13  10       25.50       28.02      3.69 o 
  -4  13  10        9.26        6.87      2.55 o 
  -3  13  10       69.81       71.69      4.49 o 
  -2  13  10       14.66        7.84      2.38 o 
  -1  13  10       71.60       68.07      4.30 o 
   0  13  10      129.08      113.82      5.31 o 
   1  13  10        0.84        0.80      2.18 o 
   2  13  10      209.59      227.69      7.31 o 
   3  13  10       53.73       51.88      5.22 o 
  -4  14  10       11.78        4.38      2.86 o 
  -3  14  10      202.84      202.53      8.00 o 
  -2  14  10      161.21      155.42      6.19 o 
  -1  14  10       85.11       91.84      5.05 o 
   0  14  10       52.17       51.45      4.18 o 
   1  14  10        1.94       -1.27      2.17 o 
   2  14  10      143.64      170.89      6.67 o 
   3  14  10        9.06       16.06      4.61 o 
  -4  15  10        0.60        2.81      2.53 o 
  -3  15  10        4.08        1.73      2.38 o 
  -2  15  10        7.90        3.97      2.53 o 
  -1  15  10       17.66       17.35      3.27 o 
   0  15  10        0.54        3.87      2.43 o 
   1  15  10       19.48       17.91      3.84 o 
   2  15  10        7.80        9.72      3.03 o 
  -2  16  10        7.53        3.75      2.73 o 
  -1  16  10       69.39       59.38      4.69 o 
   0  16  10       22.51       20.93      5.03 o 
   1  16  10       36.55       35.39      4.59 o 
  -7   0  11      199.85      219.18      7.76 o 
  -5   0  11       91.31       87.38      3.76 o 
  -3   0  11      395.94      363.79      6.43 o 
  -1   0  11      280.91      268.99      7.14 o 
   1   0  11      705.05      664.79      9.32 o 
   3   0  11     1573.68     1479.16     22.48 o 
   5   0  11      416.63      433.85     11.94 o 
  -8   1  11      148.38      180.67      8.28 o 
  -7   1  11       38.67       46.15      2.93 o 
  -6   1  11       30.20       33.28      2.49 o 
  -5   1  11      182.83      177.12      3.58 o 
  -4   1  11      819.50      836.33      8.09 o 
  -3   1  11      276.66      260.32      3.76 o 
  -2   1  11       20.56       17.84      1.16 o 
  -1   1  11     1540.36     1462.39     11.33 o 
   0   1  11      220.22      232.77      3.43 o 
   1   1  11       58.18       59.76      1.93 o 
   2   1  11      240.96      234.46      3.74 o 
   3   1  11       58.12       55.78      2.42 o 
   4   1  11      224.87      226.21      5.57 o 
   5   1  11      417.55      399.70      8.42 o 
   6   1  11        8.46        6.87      2.35 o 
  -8   2  11      411.91      424.48     17.97 o 
  -7   2  11       54.82       58.41      3.73 o 
  -6   2  11      198.05      197.24      4.92 o 
  -5   2  11       11.63       11.11      2.44 o 
  -4   2  11      532.38      530.43      6.03 o 
  -3   2  11        9.18       11.54      1.10 o 
  -2   2  11       44.91       34.43      1.40 o 
  -1   2  11      167.49      166.12      2.80 o 
   0   2  11       65.10       60.21      2.20 o 
   1   2  11     1348.66     1280.25     10.57 o 
   2   2  11       47.69       53.45      2.16 o 
   3   2  11      582.78      543.59      7.05 o 
   4   2  11      504.17      522.60      9.41 o 
   5   2  11      417.93      405.64      8.22 o 
   6   2  11       26.49       22.72      3.06 o 
  -8   3  11      222.82      240.45     13.83 o 
  -7   3  11      262.86      264.31     15.05 o 
  -6   3  11      440.04      461.55     12.38 o 
  -5   3  11       34.57       31.66      2.04 o 
  -4   3  11     1153.94     1156.82     15.10 o 
  -3   3  11       62.85       58.88      2.06 o 
  -2   3  11      176.91      178.42      2.83 o 
  -1   3  11      151.39      158.65      2.75 o 
   0   3  11      170.42      172.36      2.91 o 
   1   3  11      159.44      167.48      3.33 o 
   2   3  11       33.38       32.15      1.80 o 
   3   3  11      213.82      200.62      4.18 o 
   4   3  11        5.46        3.06      1.70 o 
   5   3  11       94.26       91.87      4.20 o 
   6   3  11      206.46      205.08      6.39 o 
  -8   4  11      239.32      251.04     14.37 o 
  -7   4  11        1.02        2.49      2.65 o 
  -6   4  11        6.77        4.53      3.80 o 
  -5   4  11        0.09        1.24      1.38 o 
  -4   4  11      806.90      807.28     13.91 o 
  -3   4  11      238.48      242.84      4.45 o 
  -2   4  11      246.29      219.64      3.01 o 
  -1   4  11       11.17        8.31      0.88 o 
   0   4  11      580.63      565.27      6.27 o 
   1   4  11       52.44       49.19      1.98 o 
   2   4  11      435.41      410.59      5.76 o 
   3   4  11        4.02        1.03      1.22 o 
   4   4  11     2008.16     1899.58     20.14 o 
   5   4  11      139.79      140.21      5.01 o 
   6   4  11       46.65       43.95      3.70 o 
  -7   5  11        0.06        1.90      2.49 o 
  -6   5  11      473.84      484.37      9.93 o 
  -5   5  11      516.90      505.06      9.76 o 
  -4   5  11      392.25      358.66      8.59 o 
  -3   5  11      131.26      132.02      4.60 o 
  -2   5  11      180.71      169.76      5.54 o 
  -1   5  11      402.82      427.15      8.09 o 
   0   5  11       15.35       14.78      1.15 o 
   1   5  11       16.28       15.26      1.38 o 
   2   5  11       37.63       46.51      3.57 o 
   3   5  11       10.81        6.65      1.43 o 
   4   5  11      139.88      139.69      4.66 o 
   5   5  11      279.13      277.87      6.85 o 
   6   5  11      115.47      126.35      5.38 o 
  -7   6  11       23.15       24.14      3.51 o 
  -6   6  11        0.03        0.91      1.95 o 
  -5   6  11      115.33      105.44      5.74 o 
  -4   6  11       31.23       30.09      2.77 o 
  -3   6  11      278.71      273.44      6.55 o 
  -2   6  11       26.60       20.00      2.28 o 
  -1   6  11      423.03      410.52      9.57 o 
   0   6  11      178.28      198.35      5.01 o 
   1   6  11      767.67      790.02      9.04 o 
   2   6  11        0.46        0.23      1.11 o 
   3   6  11      456.49      457.44      6.63 o 
   4   6  11      105.78       99.78      4.13 o 
   5   6  11      372.86      365.34      8.06 o 
  -7   7  11      109.49      113.77      7.12 o 
  -6   7  11       37.47       35.42      3.40 o 
  -5   7  11      482.10      470.80      9.74 o 
  -4   7  11       89.19       95.01      4.35 o 
  -3   7  11      696.19      645.63     18.42 o 
  -2   7  11      578.18      514.62      9.27 o 
  -1   7  11     1160.21     1126.52     15.16 o 
   0   7  11       36.17       42.14      4.86 o 
   1   7  11       58.09       66.05      4.32 o 
   2   7  11      223.29      211.57      4.18 o 
   3   7  11        2.15        1.41      1.30 o 
   4   7  11       16.74       15.33      2.42 o 
   5   7  11       79.67       80.87      4.21 o 
  -7   8  11       38.29       45.84      7.78 o 
  -6   8  11      110.75      100.25      5.02 o 
  -5   8  11        1.93       -0.85      1.73 o 
  -4   8  11       25.11       21.50      2.74 o 
  -3   8  11       21.79       16.42      2.45 o 
  -2   8  11        0.09       -1.33      1.41 o 
  -1   8  11        0.17        2.22      2.40 o 
   0   8  11      399.46      454.58      8.91 o 
   1   8  11       16.29       31.05      5.10 o 
   2   8  11      251.79      248.27      6.63 o 
   3   8  11      190.56      190.14      9.36 o 
   4   8  11      206.25      202.45      7.11 o 
   5   8  11       29.59       21.75      2.91 o 
  -7   9  11       26.94       23.56      5.19 o 
  -6   9  11       42.63       50.46      4.12 o 
  -5   9  11        6.80        4.72      2.21 o 
  -4   9  11      245.70      232.45      6.76 o 
  -3   9  11      129.13      121.28      6.86 o 
  -2   9  11       71.99       58.83      3.60 o 
  -1   9  11       72.18       66.56      3.79 o 
   0   9  11      154.35      172.53      5.58 o 
   1   9  11       58.96       55.02      3.56 o 
   2   9  11      292.41      282.64      8.39 o 
   3   9  11      316.49      363.15      9.16 o 
   4   9  11        2.50        6.99      3.46 o 
   5   9  11        4.44        4.88      3.63 o 
  -6  10  11      290.80      283.46      8.64 o 
  -5  10  11      194.76      198.39      8.30 o 
  -4  10  11       80.99       80.75      4.50 o 
  -3  10  11       12.36        9.07      2.19 o 
  -2  10  11      128.47      108.99      4.79 o 
  -1  10  11      172.27      154.24      5.50 o 
   0  10  11      120.26      121.69      4.96 o 
   1  10  11       52.38       51.01      3.61 o 
   2  10  11      380.75      397.23     10.29 o 
   3  10  11        6.96        6.63      2.33 o 
   4  10  11       33.43       26.67      4.91 o 
  -6  11  11       24.10       19.32      3.35 o 
  -5  11  11      129.57      122.03      5.75 o 
  -4  11  11      118.67      116.00      5.30 o 
  -3  11  11        0.16        0.85      2.14 o 
  -2  11  11      149.38      132.18      5.30 o 
  -1  11  11      188.05      173.25      6.03 o 
   0  11  11       76.77       62.27      3.96 o 
   1  11  11        0.16       -0.96      2.10 o 
   2  11  11       14.73       12.34      3.62 o 
   3  11  11       27.63       27.31      4.44 o 
   4  11  11      174.60      183.75      8.93 o 
  -5  12  11       59.41       59.54      4.51 o 
  -4  12  11        5.99        2.46      2.16 o 
  -3  12  11      375.53      348.39      8.85 o 
  -2  12  11       34.39       24.65      3.06 o 
  -1  12  11      207.16      212.88      6.76 o 
   0  12  11       48.60       53.77      3.98 o 
   1  12  11      147.62      146.19      8.12 o 
   2  12  11      198.45      193.79      6.70 o 
   3  12  11      588.12      623.95     20.42 o 
   4  12  11        0.26        0.76      3.48 o 
  -5  13  11       72.18       76.69      5.09 o 
  -4  13  11       69.14       59.03      4.76 o 
  -3  13  11      114.30      106.78      6.66 o 
  -2  13  11        0.69       -0.80      2.01 o 
  -1  13  11       83.97       83.66      7.78 o 
   0  13  11        3.36        5.78      2.50 o 
   1  13  11       26.57       17.46      3.55 o 
   2  13  11       43.36       50.12      4.14 o 
   3  13  11       23.35       23.78      4.69 o 
  -4  14  11       68.11       57.48      4.63 o 
  -3  14  11       16.47       17.70      3.06 o 
  -2  14  11       50.18       44.37      3.99 o 
  -1  14  11       72.33       65.33      4.53 o 
   0  14  11       82.25       77.70      4.83 o 
   1  14  11      182.52      191.66      7.07 o 
   2  14  11       21.60       26.11      3.65 o 
  -3  15  11      207.00      187.51      7.46 o 
  -2  15  11      224.68      207.64      7.50 o 
  -1  15  11        5.37        2.72      2.55 o 
   0  15  11       42.12       38.22      4.05 o 
   1  15  11        6.07        5.64      2.91 o 
  -1  16  11       27.27       29.70      3.89 o 
   0  16  11      240.85      261.89      8.56 o 
  -8   0  12      728.41      820.61     24.64 o 
  -6   0  12       39.24       36.28      3.03 o 
  -4   0  12      622.19      609.67      9.53 o 
  -2   0  12      851.38      857.55     11.12 o 
   0   0  12      491.82      481.03      7.67 o 
   2   0  12     1229.19     1232.19     15.22 o 
   4   0  12      414.67      422.18     11.28 o 
   6   0  12      369.50      384.85     19.63 o 
  -8   1  12        8.29        5.79      4.97 o 
  -7   1  12        3.41        3.22      1.83 o 
  -6   1  12       82.53       84.77      2.90 o 
  -5   1  12       64.37       63.97      2.37 o 
  -4   1  12      439.99      420.74      5.37 o 
  -3   1  12      205.35      187.75      3.75 o 
  -2   1  12      566.29      579.67      6.04 o 
  -1   1  12       29.57       31.35      1.44 o 
   0   1  12     1908.71     1863.32     14.12 o 
   1   1  12      139.85      134.71      2.86 o 
   2   1  12      894.55      900.59      8.64 o 
   3   1  12      261.91      265.27      5.77 o 
   4   1  12      110.84      106.15      5.34 o 
   5   1  12       11.40        9.11      2.27 o 
   6   1  12       94.07       88.81      4.71 o 
  -8   2  12      308.37      312.63     15.51 o 
  -7   2  12      187.79      194.65      7.82 o 
  -6   2  12       88.84       92.32      3.01 o 
  -5   2  12      534.36      537.97      6.53 o 
  -4   2  12      465.45      472.56      5.73 o 
  -3   2  12      194.16      192.80      3.48 o 
  -2   2  12       75.86       77.26      2.07 o 
  -1   2  12        3.44        3.98      0.88 o 
   0   2  12       90.93       77.55      2.62 o 
   1   2  12      241.40      252.35      3.90 o 
   2   2  12      173.68      167.41      3.71 o 
   3   2  12      330.97      323.88      6.46 o 
   4   2  12        8.29       10.57      3.29 o 
   5   2  12      289.32      290.31      8.41 o 
   6   2  12       49.36       44.70      3.79 o 
  -7   3  12      251.74      252.69      7.40 o 
  -6   3  12        1.58       -1.93      1.77 o 
  -5   3  12       53.20       44.40      2.38 o 
  -4   3  12      587.53      575.46      6.41 o 
  -3   3  12     1680.80     1659.00     12.97 o 
  -2   3  12       75.45       80.30      2.05 o 
  -1   3  12      846.61      788.75      7.31 o 
   0   3  12       51.12       50.26      1.79 o 
   1   3  12     1285.11     1264.82     11.79 o 
   2   3  12      498.26      486.27      6.53 o 
   3   3  12        0.36       -0.31      1.43 o 
   4   3  12        0.08       -0.24      1.68 o 
   5   3  12        0.01        0.04      1.82 o 
   6   3  12        0.48       -0.61      3.06 o 
  -7   4  12       89.44       82.21      7.12 o 
  -6   4  12       64.98       69.23      4.08 o 
  -5   4  12     1595.57     1523.71     19.46 o 
  -4   4  12      127.75      124.29      4.57 o 
  -3   4  12      293.81      287.02      4.68 o 
  -2   4  12       93.99       87.49      2.51 o 
  -1   4  12       32.66       37.58      2.67 o 
   0   4  12      224.97      241.43      3.91 o 
   1   4  12     2147.94     2181.84     17.98 o 
   2   4  12        9.31        9.82      1.42 o 
   3   4  12      115.53      111.85      3.93 o 
   4   4  12       70.12       69.35      4.91 o 
   5   4  12       15.26       18.68      2.68 o 
  -7   5  12       13.31       11.13      5.73 o 
  -6   5  12       47.12       51.63      3.75 o 
  -5   5  12      490.75      451.09      9.23 o 
  -4   5  12      148.47      146.17      5.09 o 
  -3   5  12      943.93      902.35     15.74 o 
  -2   5  12      103.92      107.20      5.86 o 
  -1   5  12      124.90      103.38      4.05 o 
   0   5  12     1250.27     1265.63     20.71 o 
   1   5  12     1228.35     1153.07     11.05 o 
   2   5  12       21.26       28.29      1.88 o 
   3   5  12       32.84       28.02      2.44 o 
   4   5  12      213.09      226.63      5.92 o 
   5   5  12       15.15       12.86      2.53 o 
  -7   6  12       16.01       15.42      4.30 o 
  -6   6  12       71.81       69.90      7.52 o 
  -5   6  12      155.80      146.24      5.42 o 
  -4   6  12      756.90      734.94     12.09 o 
  -3   6  12      363.16      348.44      7.62 o 
  -2   6  12      450.33      452.96      8.62 o 
  -1   6  12      283.73      283.98      6.66 o 
   0   6  12       16.33       17.13      2.29 o 
   1   6  12      323.11      335.84      5.92 o 
   2   6  12      667.91      676.85      8.15 o 
   3   6  12      144.47      138.04      4.30 o 
   4   6  12        7.77        7.28      2.58 o 
   5   6  12        0.46        6.92      2.34 o 
  -7   7  12       42.54       44.97      4.07 o 
  -6   7  12        5.91        7.22      2.34 o 
  -5   7  12       19.73       17.31      2.60 o 
  -4   7  12      198.08      188.85      6.25 o 
  -3   7  12       16.68       11.99      2.29 o 
  -2   7  12      164.53      147.64      5.75 o 
  -1   7  12       74.39       59.42      3.47 o 
   0   7  12      305.91      298.38      7.74 o 
   1   7  12      511.34      528.56      9.77 o 
   2   7  12      202.20      198.93      5.97 o 
   3   7  12       51.26       57.83      3.71 o 
   4   7  12       37.04       47.44      3.29 o 
   5   7  12       64.99       72.21      4.17 o 
  -7   8  12       27.26       28.83      3.54 o 
  -6   8  12       39.47       38.00      3.70 o 
  -5   8  12       59.88       61.26      4.05 o 
  -4   8  12      215.41      203.01      6.50 o 
  -3   8  12       79.87       75.23      4.49 o 
  -2   8  12      104.79       89.78      4.24 o 
  -1   8  12      264.26      249.90      6.60 o 
   0   8  12      168.11      173.66      5.68 o 
   1   8  12      551.02      500.14      9.75 o 
   2   8  12       40.85       35.94      4.27 o 
   3   8  12       50.13       47.17      4.91 o 
   4   8  12      152.39      161.36     11.62 o 
   5   8  12       86.70      112.89     12.90 o 
  -6   9  12      237.43      255.72      8.15 o 
  -5   9  12        0.17        2.22      2.11 o 
  -4   9  12       31.76       32.90      4.44 o 
  -3   9  12       81.29       81.77      4.25 o 
  -2   9  12      780.43      706.58     12.10 o 
  -1   9  12        1.19        4.11      3.24 o 
   0   9  12        1.10        0.62      1.89 o 
   1   9  12      417.90      423.56     18.61 o 
   2   9  12       80.29       81.25      4.40 o 
   3   9  12      139.06      163.59      7.84 o 
   4   9  12        1.04       -1.03      3.15 o 
  -6  10  12      142.34      150.07      6.94 o 
  -5  10  12        8.13        6.14      2.47 o 
  -4  10  12       25.28       21.37      2.94 o 
  -3  10  12      128.53      123.80      5.18 o 
  -2  10  12       16.48       18.51      3.64 o 
  -1  10  12        4.84        2.76      2.05 o 
   0  10  12        8.80        6.60      2.33 o 
   1  10  12        4.00        3.06      2.20 o 
   2  10  12       57.80       53.36      3.89 o 
   3  10  12        8.97        8.58      6.90 o 
   4  10  12       14.78       13.26      4.14 o 
  -6  11  12       89.04       93.33      5.49 o 
  -5  11  12       33.86       32.91      3.66 o 
  -4  11  12       11.14       11.95      2.75 o 
  -3  11  12       26.19       25.17      3.12 o 
  -2  11  12        2.88        4.49      2.26 o 
  -1  11  12      221.10      207.62      6.74 o 
   0  11  12      228.11      224.95      7.01 o 
   1  11  12      145.36      148.55      7.38 o 
   2  11  12       69.67       67.86      4.38 o 
   3  11  12       85.87       93.51     13.42 o 
   4  11  12       37.40       41.00     13.03 o 
  -5  12  12       16.10       19.14      3.31 o 
  -4  12  12       97.61       99.99      5.33 o 
  -3  12  12        1.31        2.01      2.15 o 
  -2  12  12       20.68       16.92      3.05 o 
  -1  12  12       51.78       57.13      5.60 o 
   0  12  12      216.46      247.75      7.55 o 
   1  12  12       44.50       37.90      3.73 o 
   2  12  12       49.52       52.11      4.17 o 
   3  12  12        7.02        0.78      3.25 o 
  -4  13  12        0.16       -3.35      2.27 o 
  -3  13  12      270.46      272.00     10.15 o 
  -2  13  12      307.98      293.84      8.36 o 
  -1  13  12       36.96       49.52      4.10 o 
   0  13  12      447.75      440.89     10.30 o 
   1  13  12       91.87       93.80      5.22 o 
   2  13  12      250.35      254.05      8.14 o 
  -4  14  12      102.72       96.62      6.69 o 
  -3  14  12       44.88       31.29      3.85 o 
  -2  14  12       53.29       54.28      4.45 o 
  -1  14  12       53.16       56.71      6.05 o 
   0  14  12       22.18       20.97      3.29 o 
   1  14  12       25.02       21.84      3.57 o 
   2  14  12        0.30        0.40      2.67 o 
  -2  15  12       81.27       80.03      7.76 o 
  -1  15  12       57.30       52.50      4.62 o 
   0  15  12        0.43        2.20      2.51 o 
   1  15  12       55.42       54.55      4.73 o 
  -7   0  13      219.53      252.79      7.13 o 
  -5   0  13        1.48        2.94      1.75 o 
  -3   0  13      893.80      881.87     17.54 o 
  -1   0  13     3178.78     3167.41     31.26 o 
   1   0  13       52.46       55.26      2.89 o 
   3   0  13        8.80        7.84      2.64 o 
   5   0  13       54.97       50.12      5.83 o 
  -7   1  13      156.11      160.20      4.51 o 
  -6   1  13        9.99       11.11      1.67 o 
  -5   1  13      171.89      183.50      3.80 o 
  -4   1  13        5.88        4.43      1.17 o 
  -3   1  13      412.33      396.82      5.06 o 
  -2   1  13      233.48      226.29      3.61 o 
  -1   1  13      728.86      695.02      6.98 o 
   0   1  13      330.73      355.47      5.72 o 
   1   1  13     1032.87      996.60      9.23 o 
   2   1  13       75.90       74.54      2.71 o 
   3   1  13       12.24       11.36      1.98 o 
   4   1  13      168.72      162.05      5.13 o 
   5   1  13      503.85      502.97      9.62 o 
  -7   2  13        0.18        3.10      2.27 o 
  -6   2  13       17.74       17.59      2.00 o 
  -5   2  13      130.95      129.84      3.68 o 
  -4   2  13       96.55       97.78      2.71 o 
  -3   2  13      309.64      288.12      4.21 o 
  -2   2  13      596.08      616.55      6.42 o 
  -1   2  13      165.04      161.18      3.02 o 
   0   2  13      605.56      595.47      6.40 o 
   1   2  13      232.76      241.96      3.98 o 
   2   2  13      323.77      312.73      5.25 o 
   3   2  13        5.28        2.30      1.74 o 
   4   2  13       28.17       30.29      2.83 o 
   5   2  13       26.54       27.37      3.57 o 
  -7   3  13        8.76        1.57      2.40 o 
  -6   3  13      221.68      227.25      6.70 o 
  -5   3  13       28.57       31.50      2.51 o 
  -4   3  13      316.76      306.69      5.22 o 
  -3   3  13       54.48       58.74      2.39 o 
  -2   3  13      601.71      564.81      6.98 o 
  -1   3  13      400.55      373.51      4.68 o 
   0   3  13      259.13      259.89      4.66 o 
   1   3  13      122.29      111.28      3.04 o 
   2   3  13      665.12      670.42      8.17 o 
   3   3  13        8.98        9.34      1.93 o 
   4   3  13      250.97      254.69      6.36 o 
   5   3  13       19.96       18.89      2.67 o 
  -7   4  13      267.46      285.88     10.06 o 
  -6   4  13      564.64      570.88     11.01 o 
  -5   4  13       35.48       28.01      2.92 o 
  -4   4  13      883.63      845.13     12.86 o 
  -3   4  13      406.61      404.54      7.03 o 
  -2   4  13      519.93      511.24      7.89 o 
  -1   4  13        3.55        2.03      1.45 o 
   0   4  13      623.39      618.74      8.32 o 
   1   4  13       24.71       25.72      1.98 o 
   2   4  13      107.31      102.89      3.18 o 
   3   4  13       20.47       16.51      2.49 o 
   4   4  13      174.20      157.94      7.25 o 
   5   4  13        0.27       -1.57      1.97 o 
  -7   5  13        5.89        7.06      2.87 o 
  -6   5  13       34.49       31.52      5.18 o 
  -5   5  13      374.05      360.12      9.11 o 
  -4   5  13      101.90       96.96      4.39 o 
  -3   5  13       44.78       46.41      3.21 o 
  -2   5  13        2.16        0.46      1.52 o 
  -1   5  13        8.75        7.84      1.92 o 
   0   5  13      535.96      521.31      8.40 o 
   1   5  13        0.26       -0.28      1.24 o 
   2   5  13      637.47      632.39      9.47 o 
   3   5  13      107.80      107.40      3.96 o 
   4   5  13      130.31      135.74      4.83 o 
   5   5  13       63.83       57.34      4.26 o 
  -7   6  13      191.66      208.55      7.26 o 
  -6   6  13      123.96      133.23      8.12 o 
  -5   6  13      162.76      151.49      6.17 o 
  -4   6  13        2.79        3.23      1.97 o 
  -3   6  13      279.61      284.97      8.07 o 
  -2   6  13        1.76        2.02      1.74 o 
  -1   6  13       22.45       21.55      2.56 o 
   0   6  13      184.85      158.01      5.23 o 
   1   6  13      324.05      333.29      7.60 o 
   2   6  13        9.58        9.02      1.84 o 
   3   6  13       58.50       58.16      3.85 o 
   4   6  13      167.22      176.56      5.49 o 
   5   6  13        0.85        2.14      2.21 o 
  -7   7  13        2.05        1.13      2.49 o 
  -6   7  13       21.52       22.17      3.17 o 
  -5   7  13      128.32      125.36      5.36 o 
  -4   7  13      206.20      196.62      6.27 o 
  -3   7  13       35.51       39.36      3.22 o 
  -2   7  13       82.43       66.71      7.06 o 
  -1   7  13      316.81      311.99      7.46 o 
   0   7  13        0.93       -0.63      2.11 o 
   1   7  13      204.75      206.65      6.20 o 
   2   7  13        1.43        1.97      2.01 o 
   3   7  13      351.41      363.73     11.24 o 
   4   7  13      260.79      271.75     20.76 o 
   5   7  13      303.87      316.00      9.31 o 
  -6   8  13        6.20        7.66      3.39 o 
  -5   8  13       52.28       44.64      3.73 o 
  -4   8  13      671.33      665.08     19.20 o 
  -3   8  13      190.64      193.46      6.19 o 
  -2   8  13      152.25      159.59      9.34 o 
  -1   8  13       60.39       64.01      3.83 o 
   0   8  13        4.22        3.70      2.06 o 
   1   8  13      184.37      182.81      6.02 o 
   2   8  13       83.05       86.57      4.48 o 
   3   8  13       11.88        8.26      3.46 o 
   4   8  13        3.41        1.27      3.21 o 
  -6   9  13       20.73       29.07      3.67 o 
  -5   9  13       16.44       18.64      3.02 o 
  -4   9  13      293.98      282.58      7.77 o 
  -3   9  13        3.89       -0.54      1.81 o 
  -2   9  13      867.66      774.94     13.09 o 
  -1   9  13       11.47        9.45      2.33 o 
   0   9  13      278.32      269.82      7.42 o 
   1   9  13        0.64        0.35      2.51 o 
   2   9  13      102.97       98.93      4.91 o 
   3   9  13        5.24        5.29      3.28 o 
   4   9  13       14.23        8.38      5.83 o 
  -6  10  13        4.20        2.20      2.66 o 
  -5  10  13       16.40       13.26      2.94 o 
  -4  10  13      151.11      140.24      6.05 o 
  -3  10  13        1.76       -0.16      3.35 o 
  -2  10  13      306.59      305.52      8.01 o 
  -1  10  13      349.37      302.94      8.98 o 
   0  10  13      241.26      248.50      7.31 o 
   1  10  13       29.15       26.20      3.34 o 
   2  10  13        1.70        2.11      2.23 o 
   3  10  13        1.55       -1.50      2.88 o 
   4  10  13       22.89       24.39      5.02 o 
  -5  11  13        6.30        5.97      2.56 o 
  -4  11  13       15.23       17.39      5.68 o 
  -3  11  13        5.72        3.48      2.23 o 
  -2  11  13       96.63       84.13      4.73 o 
  -1  11  13       10.99        8.49      2.60 o 
   0  11  13       47.93       41.65      3.81 o 
   1  11  13       42.93       50.16      3.99 o 
   2  11  13        7.35        2.92      2.43 o 
   3  11  13        2.35        2.35      3.34 o 
  -5  12  13        8.13        3.60      2.68 o 
  -4  12  13       34.68       37.27      3.97 o 
  -3  12  13      154.36      154.37     10.68 o 
  -2  12  13       91.48       94.78      6.35 o 
  -1  12  13      393.94      385.99      9.55 o 
   0  12  13       57.83       66.62      4.57 o 
   1  12  13      137.16      148.09      6.55 o 
   2  12  13       81.30       90.96      6.47 o 
   3  12  13       30.92       25.55      4.86 o 
  -4  13  13       10.76        9.13      2.93 o 
  -3  13  13       12.42        9.49      3.57 o 
  -2  13  13       29.60       27.54      3.66 o 
  -1  13  13        2.48        4.86      3.09 o 
   0  13  13       37.62       44.32      4.16 o 
   1  13  13        0.07        0.13      2.38 o 
   2  13  13       29.48       36.72      4.14 o 
  -3  14  13        8.73       11.62      3.10 o 
  -2  14  13       76.71       97.32     13.21 o 
  -1  14  13       17.43       11.26      3.01 o 
   0  14  13       15.89       13.57      3.17 o 
   1  14  13      180.82      190.12      7.33 o 
  -6   0  14       57.80       63.99      4.38 o 
  -4   0  14     1280.18     1287.79     16.16 o 
  -2   0  14      447.36      448.67      7.80 o 
   0   0  14      365.59      351.67      6.84 o 
   2   0  14      104.57      109.07      4.31 o 
   4   0  14      267.10      268.85     26.08 o 
  -7   1  14       15.34       16.56      2.43 o 
  -6   1  14        0.26        0.91      1.48 o 
  -5   1  14        5.98        7.68      1.43 o 
  -4   1  14       45.28       43.93      2.02 o 
  -3   1  14        1.42        1.33      1.03 o 
  -2   1  14      140.74      141.53      3.01 o 
  -1   1  14      105.01      104.90      2.98 o 
   0   1  14       58.48       63.54      2.21 o 
   1   1  14       78.72       74.77      2.74 o 
   2   1  14       24.30       26.00      1.81 o 
   3   1  14        2.53        1.85      1.68 o 
   4   1  14      311.44      302.01      7.02 o 
   5   1  14      180.76      198.48      6.26 o 
  -7   2  14      173.77      176.92      9.56 o 
  -6   2  14      113.44      120.85      4.41 o 
  -5   2  14      233.51      233.62      5.64 o 
  -4   2  14       27.61       22.14      1.86 o 
  -3   2  14      865.15      816.33      9.15 o 
  -2   2  14      146.86      149.07      3.04 o 
  -1   2  14      460.89      458.34      5.55 o 
   0   2  14        2.26        1.42      1.02 o 
   1   2  14      168.37      168.77      3.78 o 
   2   2  14      174.19      169.48      4.02 o 
   3   2  14      304.31      303.14      6.60 o 
   4   2  14       33.24       31.32      2.97 o 
   5   2  14       63.23       65.39      4.11 o 
  -7   3  14      299.69      331.28     11.01 o 
  -6   3  14       96.63       94.01      4.68 o 
  -5   3  14      294.77      295.37      6.42 o 
  -4   3  14       39.26       36.58      3.46 o 
  -3   3  14       94.30      100.95      4.92 o 
  -2   3  14      173.35      187.03      3.91 o 
  -1   3  14       27.88       37.39      2.00 o 
   0   3  14       14.50       15.44      1.41 o 
   1   3  14       67.12       66.22      2.57 o 
   2   3  14       22.01       22.38      1.95 o 
   3   3  14      207.38      209.67      5.73 o 
   4   3  14       67.20       65.84      3.75 o 
   5   3  14      391.95      382.94      8.53 o 
  -7   4  14        5.43        8.38      2.78 o 
  -6   4  14      228.05      223.86      6.95 o 
  -5   4  14        1.11       -1.07      2.30 o 
  -4   4  14      269.48      243.67      6.59 o 
  -3   4  14      302.14      290.58      6.18 o 
  -2   4  14      157.76      144.65      4.27 o 
  -1   4  14       56.31       53.30      3.83 o 
   0   4  14       20.72       28.06      2.96 o 
   1   4  14        3.10        2.81      1.41 o 
   2   4  14        0.36        1.22      1.36 o 
   3   4  14      387.60      367.43      7.32 o 
   4   4  14       23.63       28.92      3.90 o 
   5   4  14       28.72       25.81      3.17 o 
  -7   5  14      281.51      273.32      8.21 o 
  -6   5  14      284.43      298.37      8.13 o 
  -5   5  14      101.14      102.86      5.17 o 
  -4   5  14      303.34      306.44      7.52 o 
  -3   5  14      359.38      344.98      7.79 o 
  -2   5  14        0.05        0.96      1.61 o 
  -1   5  14      136.42      131.81      5.96 o 
   0   5  14        0.00       -1.73      1.98 o 
   1   5  14        4.38        4.82      1.66 o 
   2   5  14       65.40       61.29      3.10 o 
   3   5  14       58.51       49.02      4.49 o 
   4   5  14       84.13       91.04      4.26 o 
  -7   6  14       79.86       80.48      5.08 o 
  -6   6  14       17.10       26.10      3.35 o 
  -5   6  14       54.08       53.71      3.88 o 
  -4   6  14        0.03        1.66      1.84 o 
  -3   6  14       69.43       57.26      3.60 o 
  -2   6  14      185.02      175.29      5.63 o 
  -1   6  14       99.89       84.25     12.26 o 
   0   6  14       32.49       35.25      3.05 o 
   1   6  14       71.19       73.32      4.00 o 
   2   6  14      152.32      159.82      6.21 o 
   3   6  14       47.96       36.30      5.61 o 
   4   6  14      709.39      733.85     13.74 o 
  -6   7  14      251.44      276.35      8.18 o 
  -5   7  14       99.88       94.93      5.64 o 
  -4   7  14      144.21      147.24      5.68 o 
  -3   7  14      284.26      274.65      7.29 o 
  -2   7  14       17.88       22.72      2.83 o 
  -1   7  14       42.83       41.07      3.26 o 
   0   7  14       18.32       24.91      2.85 o 
   1   7  14        4.88        4.41      2.04 o 
   2   7  14      147.97      148.33      5.99 o 
   3   7  14       12.56       17.75      3.77 o 
   4   7  14       92.16       97.17      7.12 o 
  -6   8  14        0.30       -2.09      3.01 o 
  -5   8  14       30.52       30.09      3.48 o 
  -4   8  14      220.99      219.04      6.93 o 
  -3   8  14       55.88       47.43      3.65 o 
  -2   8  14       46.03       35.84      3.34 o 
  -1   8  14      228.68      225.10      6.70 o 
   0   8  14      155.62      156.74      5.76 o 
   1   8  14      526.15      531.44     10.61 o 
   2   8  14       67.97       74.06      4.37 o 
   3   8  14      215.98      193.97     17.39 o 
   4   8  14      117.35      140.33     11.12 o 
  -6   9  14       15.72       14.07      4.25 o 
  -5   9  14      464.81      450.98     10.45 o 
  -4   9  14       22.30       25.86      3.23 o 
  -3   9  14       90.99       81.76      7.20 o 
  -2   9  14      295.54      278.30     12.46 o 
  -1   9  14      695.42      630.02     11.78 o 
   0   9  14       33.63       29.83      3.28 o 
   1   9  14       19.57       14.71      2.75 o 
   2   9  14       47.40       52.90      4.00 o 
   3   9  14      130.27      139.83      8.03 o 
  -5  10  14       21.23       13.22      3.03 o 
  -4  10  14       24.09       21.93      3.18 o 
  -3  10  14      142.39      132.25      5.63 o 
  -2  10  14       84.55       79.50      4.65 o 
  -1  10  14      621.00      620.84     11.97 o 
   0  10  14       48.31       49.94      4.00 o 
   1  10  14      304.70      310.91      8.47 o 
   2  10  14       78.06       82.66      4.89 o 
   3  10  14      110.54      105.08     13.37 o 
  -5  11  14        1.48        2.61      2.48 o 
  -4  11  14       58.00       57.04      4.45 o 
  -3  11  14       24.73       27.57      3.40 o 
  -2  11  14        3.99        7.41      3.35 o 
  -1  11  14      454.57      452.23     10.42 o 
   0  11  14       27.04       23.38      3.60 o 
   1  11  14       23.03       19.85      3.23 o 
   2  11  14       22.72       36.44      3.94 o 
   3  11  14       69.27       71.49      6.59 o 
  -4  12  14      106.88      114.39      5.83 o 
  -3  12  14       22.79       31.99      3.85 o 
  -2  12  14       91.57       96.08      5.33 o 
  -1  12  14       21.80       18.56      3.43 o 
   0  12  14      141.31      148.11      7.74 o 
   1  12  14       69.29       73.40      5.52 o 
   2  12  14        1.93        0.28      2.69 o 
  -3  13  14       12.05       12.18      3.49 o 
  -2  13  14      278.83      279.93     10.73 o 
  -1  13  14       11.67       18.15      4.20 o 
   0  13  14        7.20        2.67      2.50 o 
   1  13  14       53.95       49.23      4.50 o 
  -2  14  14      152.27      161.03      6.99 o 
  -1  14  14      100.10      107.84      9.92 o 
   0  14  14       61.92       56.48     10.29 o 
  -7   0  15       11.45        7.54      4.62 o 
  -5   0  15      106.78      107.61      4.54 o 
  -3   0  15      351.34      351.54      7.15 o 
  -1   0  15        0.85        1.98      1.54 o 
   1   0  15       59.96       56.02      3.74 o 
   3   0  15        0.62        0.78      2.50 o 
  -7   1  15       14.80       10.67      3.34 o 
  -6   1  15        3.32        5.76      2.00 o 
  -5   1  15      848.39      871.84     10.36 o 
  -4   1  15      433.73      449.17      6.74 o 
  -3   1  15      451.23      438.11      5.68 o 
  -2   1  15      111.21      105.67      3.81 o 
  -1   1  15        5.53        4.76      1.16 o 
   0   1  15      397.95      415.18      6.55 o 
   1   1  15      120.15      121.02      3.53 o 
   2   1  15       34.30       38.03      2.34 o 
   3   1  15       98.24       98.45      4.15 o 
   4   1  15       36.54       39.89      3.30 o 
  -7   2  15        0.10        0.38      2.76 o 
  -6   2  15        8.03        6.56      3.46 o 
  -5   2  15        8.47        7.51      1.96 o 
  -4   2  15       88.74       87.45      3.64 o 
  -3   2  15      422.09      416.24      6.28 o 
  -2   2  15        0.19        0.46      1.18 o 
  -1   2  15       19.84       19.68      1.53 o 
   0   2  15       84.54       83.14      2.64 o 
   1   2  15      645.64      626.31      7.28 o 
   2   2  15      497.51      515.69      7.37 o 
   3   2  15        5.79        2.15      1.82 o 
   4   2  15       86.70       93.67      4.37 o 
  -7   3  15       23.56       20.44      5.25 o 
  -6   3  15       17.38       20.85      3.03 o 
  -5   3  15       69.08       68.82      3.47 o 
  -4   3  15      562.40      537.62      8.78 o 
  -3   3  15       28.57       26.18      2.32 o 
  -2   3  15       14.53       16.80      1.99 o 
  -1   3  15        9.46       12.77      1.57 o 
   0   3  15     1043.64     1032.07     10.99 o 
   1   3  15      115.79      124.00      3.98 o 
   2   3  15       52.34       54.42      2.69 o 
   3   3  15       64.50       67.10      3.61 o 
   4   3  15        0.00       -2.03      1.84 o 
  -7   4  15        8.99        7.38      2.66 o 
  -6   4  15       40.24       38.55      3.65 o 
  -5   4  15       37.84       37.30      3.45 o 
  -4   4  15      164.01      158.40      5.56 o 
  -3   4  15      125.50      121.89      4.15 o 
  -2   4  15       35.69       33.83      2.53 o 
  -1   4  15       69.11       60.05      3.49 o 
   0   4  15      916.86      923.15     13.78 o 
   1   4  15      135.77      143.81      6.80 o 
   2   4  15      777.43      820.28     11.19 o 
   3   4  15       24.55       24.81      3.24 o 
   4   4  15      137.54      136.59      5.11 o 
  -6   5  15        7.81        6.96      2.52 o 
  -5   5  15       25.63       29.12      5.55 o 
  -4   5  15      178.74      173.38      5.90 o 
  -3   5  15        5.41        3.19      2.01 o 
  -2   5  15        3.36        1.78      1.82 o 
  -1   5  15      122.61      137.59      5.08 o 
   0   5  15        3.44        2.35      1.94 o 
   1   5  15       42.44       47.26      3.47 o 
   2   5  15        9.40        7.49      2.30 o 
   3   5  15      155.04      168.56      6.17 o 
   4   5  15        8.93       12.45      3.07 o 
  -6   6  15       41.46       40.65      4.85 o 
  -5   6  15      178.58      191.35      6.63 o 
  -4   6  15        4.18        0.22      2.43 o 
  -3   6  15        4.18        4.58      2.96 o 
  -2   6  15        0.27       -1.02      1.74 o 
  -1   6  15        0.01       -2.12      2.23 o 
   0   6  15       48.66       46.51      3.52 o 
   1   6  15     1155.29     1132.72     16.51 o 
   2   6  15       99.55      104.64      6.14 o 
   3   6  15      160.05      182.20      8.47 o 
   4   6  15       80.61       83.36      6.70 o 
  -6   7  15       15.12       15.06      3.11 o 
  -5   7  15      286.58      293.58      8.23 o 
  -4   7  15        2.08        2.24      2.02 o 
  -3   7  15      290.57      274.34      7.47 o 
  -2   7  15        3.08       -0.78      1.90 o 
  -1   7  15      182.14      168.00      6.67 o 
   0   7  15      215.32      200.12      6.35 o 
   1   7  15       11.48       16.39      2.81 o 
   2   7  15       46.75       51.87      3.88 o 
   3   7  15      432.67      461.60     13.56 o 
   4   7  15      108.29       96.90      8.41 o 
  -6   8  15       67.71       65.11      5.25 o 
  -5   8  15       35.79       36.89      3.82 o 
  -4   8  15      171.55      176.00      6.46 o 
  -3   8  15       45.78       42.52      5.16 o 
  -2   8  15      352.62      298.90      7.92 o 
  -1   8  15        0.06        0.28      2.05 o 
   0   8  15       13.36       14.12      2.83 o 
   1   8  15       97.73       96.97      5.62 o 
   2   8  15        4.32        6.49      2.50 o 
   3   8  15       60.58       61.16      6.02 o 
  -5   9  15       74.51       81.98      5.04 o 
  -4   9  15      218.30      218.87      7.67 o 
  -3   9  15       33.95       26.85      3.33 o 
  -2   9  15      390.24      379.67      9.16 o 
  -1   9  15       70.28       66.54      4.36 o 
   0   9  15      687.45      697.70     12.83 o 
   1   9  15        0.74        3.48      2.34 o 
   2   9  15      137.45      138.21      5.98 o 
   3   9  15       26.78       31.00      6.02 o 
  -5  10  15       15.25       13.50      3.02 o 
  -4  10  15       20.41       21.60      3.33 o 
  -3  10  15        9.19        6.79      3.81 o 
  -2  10  15       21.60       15.50      2.94 o 
  -1  10  15      302.24      304.73      8.56 o 
   0  10  15        0.05       -0.87      3.71 o 
   1  10  15      160.31      158.36      7.88 o 
   2  10  15      154.08      172.75      6.85 o 
  -4  11  15      166.47      168.87      6.79 o 
  -3  11  15       95.26      100.61      5.43 o 
  -2  11  15      443.39      457.05     12.87 o 
  -1  11  15      247.67      255.68      8.02 o 
   0  11  15       50.39       55.40      4.38 o 
   1  11  15      163.90      169.73      6.88 o 
   2  11  15      298.29      322.10      9.23 o 
  -4  12  15       16.57       14.70      3.30 o 
  -3  12  15        0.66       -1.37      2.15 o 
  -2  12  15        2.84        0.15      2.62 o 
  -1  12  15       18.42       13.41      3.24 o 
   0  12  15       53.84       46.65      4.35 o 
   1  12  15       38.63       29.95      3.99 o 
  -2  13  15       16.66       14.23      3.41 o 
  -1  13  15      157.00      164.78      7.16 o 
   0  13  15       47.58       41.72      4.47 o 
  -6   0  16        0.14       -5.30      3.07 o 
  -4   0  16      692.85      704.91     14.48 o 
  -2   0  16        0.26       -0.70      1.61 o 
   0   0  16      388.65      405.27      9.24 o 
   2   0  16      538.80      555.77     10.18 o 
   4   0  16      140.64      134.63      7.51 o 
  -7   1  16        8.16        3.93      3.08 o 
  -6   1  16        2.84        4.77      2.38 o 
  -5   1  16      287.86      286.48      6.39 o 
  -4   1  16       66.79       74.10      2.95 o 
  -3   1  16      215.59      200.76      4.44 o 
  -2   1  16      703.53      694.45      8.57 o 
  -1   1  16        3.09        6.32      1.67 o 
   0   1  16      353.44      358.67      5.27 o 
   1   1  16       66.15       74.95      2.68 o 
   2   1  16       29.63       33.84      2.41 o 
   3   1  16        0.28        1.24      1.83 o 
   4   1  16        0.09       -0.52      2.10 o 
  -6   2  16       29.97       30.51      3.58 o 
  -5   2  16       48.86       55.65      5.30 o 
  -4   2  16       85.70       90.30      3.73 o 
  -3   2  16      332.80      334.74      6.82 o 
  -2   2  16      293.59      290.28      5.24 o 
  -1   2  16      206.23      208.83      4.45 o 
   0   2  16        5.89        7.08      1.59 o 
   1   2  16      114.27      120.36      3.30 o 
   2   2  16        8.73        7.43      1.94 o 
   3   2  16       61.25       63.74      3.62 o 
   4   2  16        0.15        0.20      2.14 o 
  -6   3  16       11.57       15.75      3.01 o 
  -5   3  16      227.87      232.10      5.96 o 
  -4   3  16       53.80       54.28      4.23 o 
  -3   3  16       75.65       74.36      3.43 o 
  -2   3  16       36.58       39.03      2.71 o 
  -1   3  16      386.49      381.35      7.11 o 
   0   3  16      349.56      335.95      6.44 o 
   1   3  16      735.53      750.63     10.48 o 
   2   3  16        2.35       -0.18      1.63 o 
   3   3  16       55.20       63.01      4.36 o 
   4   3  16       31.64       39.39      3.44 o 
  -6   4  16        1.86        4.26      2.46 o 
  -5   4  16      124.51      132.33      5.50 o 
  -4   4  16      180.05      187.77      9.08 o 
  -3   4  16       14.15       16.45      2.57 o 
  -2   4  16       99.58      100.27      4.52 o 
  -1   4  16       33.79       31.39      2.97 o 
   0   4  16       69.20       64.06      3.83 o 
   1   4  16        1.18       -2.18      1.95 o 
   2   4  16       94.69       98.94      4.03 o 
   3   4  16        0.79        1.42      2.33 o 
   4   4  16       12.95       14.43      3.22 o 
  -6   5  16        5.95        7.34      2.72 o 
  -5   5  16        0.00        3.02      2.18 o 
  -4   5  16       12.59       13.09      2.79 o 
  -3   5  16       95.62       94.11      4.54 o 
  -2   5  16      313.41      314.19      7.71 o 
  -1   5  16       21.49       23.67      2.85 o 
   0   5  16      471.11      492.67      9.93 o 
   1   5  16      524.01      542.07     15.19 o 
   2   5  16      279.10      285.72      7.72 o 
   3   5  16       64.79       61.11      5.91 o 
  -6   6  16      355.55      374.61     12.61 o 
  -5   6  16        0.76        2.26      2.30 o 
  -4   6  16      822.23      794.53     13.62 o 
  -3   6  16       33.83       30.68      3.26 o 
  -2   6  16        2.44       -1.01      1.87 o 
  -1   6  16       21.82       21.35      2.87 o 
   0   6  16       44.81       51.51      3.80 o 
   1   6  16        0.36       -1.44      1.95 o 
   2   6  16       16.28       16.91      6.07 o 
   3   6  16        0.02        3.37      3.26 o 
  -6   7  16       92.70      109.55      5.75 o 
  -5   7  16       28.29       31.96      3.60 o 
  -4   7  16        3.14        3.44      2.31 o 
  -3   7  16      103.65       90.97      4.73 o 
  -2   7  16       42.54       43.81      3.63 o 
  -1   7  16        1.81       -1.26      2.03 o 
   0   7  16      416.77      420.77     11.81 o 
   1   7  16      258.50      275.30      7.82 o 
   2   7  16      254.07      271.51      7.85 o 
   3   7  16        6.67        8.00      3.69 o 
  -5   8  16      169.10      154.90      6.49 o 
  -4   8  16      209.72      202.67      6.95 o 
  -3   8  16      292.63      300.56      8.22 o 
  -2   8  16        9.71       11.87      2.73 o 
  -1   8  16       21.57       22.57      5.93 o 
   0   8  16        0.88        0.28      2.12 o 
   1   8  16        4.18        3.78      2.42 o 
   2   8  16        0.04       -2.11      2.79 o 
   3   8  16        2.26        0.74      3.55 o 
  -5   9  16      142.17      145.45      9.20 o 
  -4   9  16       54.93       61.18      5.22 o 
  -3   9  16       88.77       78.36      4.82 o 
  -2   9  16       98.52      104.76      5.33 o 
  -1   9  16       39.22       41.68      3.95 o 
   0   9  16        7.19        5.19      2.52 o 
   1   9  16      417.13      456.17     10.59 o 
   2   9  16       25.65       32.17      3.84 o 
  -4  10  16      134.60      124.70      6.02 o 
  -3  10  16      642.49      591.49     13.13 o 
  -2  10  16       14.29       16.27      3.14 o 
  -1  10  16      135.21      168.57      6.63 o 
   0  10  16        7.31        2.29      2.52 o 
   1  10  16      193.94      194.95     12.80 o 
   2  10  16        2.65        1.48      3.51 o 
  -4  11  16       38.45       37.19      4.14 o 
  -3  11  16      336.01      317.21      9.19 o 
  -2  11  16       87.54       81.85      7.54 o 
  -1  11  16      139.51      116.09      6.35 o 
   0  11  16        6.71        5.62      2.92 o 
   1  11  16      183.99      202.87     11.14 o 
  -2  12  16       16.44       12.25      3.27 o 
  -1  12  16       98.29      111.44      6.00 o 
   0  12  16      160.73      180.30      7.42 o 
  -5   0  17       13.39        8.07      4.33 o 
  -3   0  17      507.89      518.43     18.64 o 
  -1   0  17       65.56       66.67      4.96 o 
   1   0  17        5.10        5.23      3.20 o 
   3   0  17       24.88       23.49      4.02 o 
  -6   1  17        5.82        7.33      4.51 o 
  -5   1  17       32.97       28.98      3.30 o 
  -4   1  17       12.84       12.97      2.58 o 
  -3   1  17        8.55        4.40      2.68 o 
  -2   1  17       39.39       43.12      2.42 o 
  -1   1  17       74.74       81.28      3.08 o 
   0   1  17       10.35       14.35      1.81 o 
   1   1  17       45.16       49.04      2.41 o 
   2   1  17        2.37        4.81      1.71 o 
   3   1  17      284.25      278.04      6.86 o 
  -6   2  17       25.43       23.99      3.39 o 
  -5   2  17        6.95        1.23      2.23 o 
  -4   2  17       38.29       34.44      2.76 o 
  -3   2  17      200.61      190.08      5.15 o 
  -2   2  17      328.42      334.85      6.77 o 
  -1   2  17       30.67       33.90      2.62 o 
   0   2  17        1.17        1.37      1.41 o 
   1   2  17      119.85      120.60      5.92 o 
   2   2  17       33.81       37.94      2.98 o 
   3   2  17        1.45        4.16      2.59 o 
  -6   3  17       40.99       39.95      3.82 o 
  -5   3  17        2.04        5.19      2.04 o 
  -4   3  17       98.22      111.36      4.50 o 
  -3   3  17       79.20       87.32      4.99 o 
  -2   3  17       17.95       17.96      2.35 o 
  -1   3  17       41.40       45.40      3.20 o 
   0   3  17      140.62      139.91      5.38 o 
   1   3  17      295.78      315.12      7.90 o 
   2   3  17       19.19       21.87      2.61 o 
   3   3  17        0.13        0.71      2.59 o 
  -6   4  17       12.09       15.01      3.05 o 
  -5   4  17        0.22       -1.38      2.04 o 
  -4   4  17       34.58       33.59      3.27 o 
  -3   4  17      429.17      451.74     12.74 o 
  -2   4  17      136.47      122.73      5.05 o 
  -1   4  17      176.11      173.69      5.79 o 
   0   4  17       60.18       64.99      4.01 o 
   1   4  17        0.01       -0.70      2.07 o 
   2   4  17      267.86      272.40     12.31 o 
   3   4  17       98.88      111.40      7.36 o 
  -6   5  17        3.20        2.75      2.71 o 
  -5   5  17      252.22      267.62      7.86 o 
  -4   5  17       16.83       16.97      2.85 o 
  -3   5  17       19.67       18.88      2.91 o 
  -2   5  17       91.30       86.16      4.49 o 
  -1   5  17       38.46       34.28      3.28 o 
   0   5  17        4.05        3.27      2.21 o 
   1   5  17       88.20       98.55      4.94 o 
   2   5  17       72.23       75.80      5.92 o 
   3   5  17       50.00       60.58      6.06 o 
  -5   6  17      147.56      149.15      6.23 o 
  -4   6  17       48.40       47.47      3.87 o 
  -3   6  17      291.60      284.95      7.94 o 
  -2   6  17       19.63       20.40      3.62 o 
  -1   6  17      146.88      155.58      5.87 o 
   0   6  17       16.70       23.13      3.17 o 
   1   6  17      587.83      593.99     11.72 o 
   2   6  17        3.73        2.95      4.41 o 
   3   6  17        0.24       -1.24      4.82 o 
  -5   7  17      137.00      134.60      6.17 o 
  -4   7  17       27.91       26.71      3.43 o 
  -3   7  17       32.39       32.65      5.79 o 
  -2   7  17        0.12       -0.04      2.03 o 
  -1   7  17       58.70       53.48      4.05 o 
   0   7  17        8.91        7.12      2.56 o 
   1   7  17       62.81       65.95      4.55 o 
   2   7  17      204.34      218.41      9.54 o 
  -5   8  17        2.39       -1.19      4.02 o 
  -4   8  17       84.13       86.38      5.05 o 
  -3   8  17       26.76       26.38      3.50 o 
  -2   8  17       40.49       42.51      4.02 o 
  -1   8  17      184.17      187.74      9.42 o 
   0   8  17      238.27      236.97      7.58 o 
   1   8  17        3.81        2.32      2.56 o 
   2   8  17      136.54      139.60      8.17 o 
  -4   9  17      106.81       85.90      5.25 o 
  -3   9  17        5.07        3.94      2.55 o 
  -2   9  17        0.32        3.40      2.81 o 
  -1   9  17       42.09       46.99      4.15 o 
   0   9  17        1.72        5.31      2.68 o 
   1   9  17        2.84       -2.89      2.56 o 
  -3  10  17      115.98      106.73      6.95 o 
  -2  10  17      454.28      458.49     10.99 o 
  -1  10  17       51.75       47.84      4.34 o 
   0  10  17      294.92      276.47     12.10 o 
   1  10  17       26.91       21.13      3.69 o 
  -2  11  17      433.09      393.99     10.77 o 
  -1  11  17      130.71      130.54      6.42 o 
   0  11  17       20.07       17.94      3.59 o 
  -6   0  18        0.11       -6.67      3.34 o 
  -4   0  18      382.76      379.47     16.66 o 
  -2   0  18       11.04        9.97      3.06 o 
   0   0  18      482.68      497.08     12.20 o 
   2   0  18       52.49       59.71      5.03 o 
  -6   1  18      202.57      200.93      9.09 o 
  -5   1  18        3.24        4.19      3.07 o 
  -4   1  18      492.86      497.80     10.55 o 
  -3   1  18       18.94       21.93      3.06 o 
  -2   1  18      232.77      240.64      7.33 o 
  -1   1  18      110.63      113.73      3.70 o 
   0   1  18        3.28        3.12      1.60 o 
   1   1  18       12.42       11.21      1.99 o 
   2   1  18       44.60       45.03      3.77 o 
   3   1  18        1.22       -0.37      2.49 o 
  -6   2  18       83.70       77.83     11.07 o 
  -5   2  18      134.69      127.09      7.56 o 
  -4   2  18        0.26        0.12      2.02 o 
  -3   2  18       26.36       24.29      2.59 o 
  -2   2  18       26.01       28.06      2.67 o 
  -1   2  18        0.03       -0.79      1.63 o 
   0   2  18       11.08       11.70      2.22 o 
   1   2  18      244.33      258.07      7.22 o 
   2   2  18        0.06        3.58      2.36 o 
   3   2  18       42.84       43.91      4.19 o 
  -5   3  18      145.85      149.79      6.16 o 
  -4   3  18      114.42      105.73      4.35 o 
  -3   3  18       71.11       82.45      3.89 o 
  -2   3  18       95.81       98.10      4.10 o 
  -1   3  18      121.10      120.77      4.48 o 
   0   3  18        8.72       11.68      2.60 o 
   1   3  18       20.82       13.62      2.79 o 
   2   3  18       30.79       44.40      7.14 o 
   3   3  18        3.33        9.20      3.81 o 
  -5   4  18       39.44       40.74      3.81 o 
  -4   4  18       16.74       18.87      2.96 o 
  -3   4  18        0.77        1.46      2.23 o 
  -2   4  18        1.82        2.08      2.29 o 
  -1   4  18        5.51        6.29      2.27 o 
   0   4  18      174.63      180.07      6.34 o 
   1   4  18      313.61      328.01      8.49 o 
   2   4  18      249.67      246.81     20.86 o 
  -5   5  18       42.22       44.06      4.02 o 
  -4   5  18      220.94      222.19      7.23 o 
  -3   5  18       15.03       18.88      2.97 o 
  -2   5  18       72.61       65.12      4.23 o 
  -1   5  18       38.66       33.06      3.48 o 
   0   5  18       95.95      111.28      5.24 o 
   1   5  18        0.77       -2.82      2.25 o 
   2   5  18       10.94        5.71      3.58 o 
  -5   6  18        3.42        8.99      2.83 o 
  -4   6  18      148.28      137.39     12.59 o 
  -3   6  18        3.92        0.99      2.31 o 
  -2   6  18       43.43       49.75      4.04 o 
  -1   6  18       25.80       23.41      3.13 o 
   0   6  18      303.86      330.14      8.76 o 
   1   6  18       28.97       23.06      3.44 o 
   2   6  18      325.64      354.08     11.96 o 
  -4   7  18      184.03      205.39      7.26 o 
  -3   7  18       77.60       77.91      6.58 o 
  -2   7  18       67.45       70.66      6.08 o 
  -1   7  18        7.72       10.84      2.78 o 
   0   7  18       32.41       31.78      5.48 o 
   1   7  18        7.61        9.99      3.08 o 
  -4   8  18       35.27       30.86      4.61 o 
  -3   8  18       69.70       84.33      5.14 o 
  -2   8  18       97.28       94.07      5.33 o 
  -1   8  18       46.76       44.96      5.00 o 
   0   8  18       90.13       95.72      5.39 o 
   1   8  18      200.77      236.37      7.93 o 
  -3   9  18      163.25      166.46      6.88 o 
  -2   9  18      101.00      110.21      5.80 o 
  -1   9  18      110.82      106.90      5.61 o 
   0   9  18       52.06       52.99      4.57 o 
  -2  10  18        2.39       -3.80      2.53 o 
  -1  10  18       57.58       63.78      4.90 o 
  -5   0  19      716.76      739.06     24.84 o 
  -3   0  19      864.60      926.17     27.60 o 
  -1   0  19      149.76      166.85      7.37 o 
   1   0  19        8.91       11.01      3.40 o 
  -5   1  19       57.41       66.22     11.17 o 
  -4   1  19       31.63       31.32      4.63 o 
  -3   1  19       97.71       97.00      5.02 o 
  -2   1  19       58.28       55.26      5.11 o 
  -1   1  19      367.27      380.81      9.98 o 
   0   1  19      127.49      133.17      5.61 o 
   1   1  19      402.11      450.44      8.52 o 
   2   1  19        0.78        1.12      2.47 o 
  -5   2  19      166.36      171.84      9.09 o 
  -4   2  19      286.80      292.54      8.36 o 
  -3   2  19      260.58      289.51     10.50 o 
  -2   2  19       36.97       37.46      3.61 o 
  -1   2  19       31.00       33.27      2.96 o 
   0   2  19       82.91       85.40      4.01 o 
   1   2  19      111.58      110.90      5.31 o 
   2   2  19       49.07       48.08      5.21 o 
  -5   3  19      134.36      146.95     10.91 o 
  -4   3  19       22.11       28.99      3.63 o 
  -3   3  19      179.37      175.93      5.54 o 
  -2   3  19       22.72       23.62      2.71 o 
  -1   3  19        3.82       -1.48      2.13 o 
   0   3  19      573.65      599.76     11.59 o 
   1   3  19       66.47       63.21      4.79 o 
   2   3  19        8.06       12.16      3.81 o 
  -5   4  19       67.28       67.62      5.91 o 
  -4   4  19      215.66      235.10      7.36 o 
  -3   4  19       68.69       73.42      5.75 o 
  -2   4  19        7.77        7.59      4.26 o 
  -1   4  19        8.85        9.63      2.70 o 
   0   4  19       40.70       38.59      3.78 o 
   1   4  19       35.90       40.49      3.87 o 
   2   4  19       13.65       11.23      5.30 o 
  -4   5  19        0.27        1.71      2.46 o 
  -3   5  19      105.01      113.60      5.49 o 
  -2   5  19      130.76      120.55      5.53 o 
  -1   5  19      140.32      153.85      6.16 o 
   0   5  19       78.55       74.32      4.77 o 
   1   5  19      203.62      228.49      7.57 o 
  -4   6  19        2.83        6.13      2.79 o 
  -3   6  19        6.51        7.70      2.75 o 
  -2   6  19       54.71       46.35      4.09 o 
  -1   6  19       22.78       18.81      3.27 o 
   0   6  19        4.85        6.15      5.06 o 
   1   6  19      208.42      226.89      8.46 o 
  -3   7  19      168.64      178.77      9.36 o 
  -2   7  19        0.80        1.97      2.53 o 
  -1   7  19      352.92      340.09      9.39 o 
   0   7  19       10.58       14.42      3.27 o 
  -3   8  19       14.27       10.26      3.10 o 
  -2   8  19        5.68        5.27      2.75 o 
  -1   8  19       43.28       49.27      4.41 o 
   0   8  19       37.04       34.15      4.11 o 
  -4   0  20      482.85      470.65     19.60 o 
  -2   0  20       31.57       30.26      6.36 o 
   0   0  20      672.17      706.38     23.07 o 
  -4   1  20      148.79      158.12      8.33 o 
  -3   1  20      214.09      212.46      9.30 o 
  -2   1  20        1.16       -1.99      3.06 o 
  -1   1  20       53.31       49.21      4.03 o 
   0   1  20      314.46      323.15     13.93 o 
   1   1  20        3.00        9.49      5.25 o 
  -4   2  20        0.24       -1.13      2.95 o 
  -3   2  20      339.98      366.58      9.46 o 
  -2   2  20        8.06        6.93      2.69 o 
  -1   2  20       60.57       70.55      4.57 o 
   0   2  20       80.56       79.37      5.84 o 
   1   2  20       69.84       73.66      4.73 o 
  -4   3  20        0.01        1.04      2.89 o 
  -3   3  20      118.85      101.92      7.39 o 
  -2   3  20       51.17       42.87     13.40 o 
  -1   3  20       13.47       13.18      2.96 o 
   0   3  20        8.70       13.56      3.04 o 
   1   3  20       47.57       53.59      4.45 o 
  -4   4  20       37.26       48.26      5.39 o 
  -3   4  20      210.71      227.18      9.45 o 
  -2   4  20      119.19      108.39      5.35 o 
  -1   4  20       57.65       59.24      4.36 o 
   0   4  20       50.32       44.63      4.16 o 
  -3   5  20       28.93       30.26      3.73 o 
  -2   5  20      271.37      256.38      7.87 o 
  -1   5  20        0.81       -1.99      2.41 o 
   0   5  20      101.24      105.51      5.64 o 
  -3   6  20       21.80       22.36      3.58 o 
  -2   6  20      153.15      137.32      6.10 o 
  -1   6  20       70.87       66.31      4.80 o 
  -3   0  21        0.48        2.52      5.22 o 
  -1   0  21       10.16        9.64      5.04 o 
  -3   1  21      312.61      340.25     13.39 o 
  -2   1  21      114.58      117.71      7.37 o 
  -1   1  21       31.73       37.56      6.98 o 
   0   1  21        5.29        4.21      3.38 o 
  -3   2  21       19.82       31.09      5.05 o 
  -2   2  21      140.54      148.81      8.18 o 
  -1   2  21       56.66       66.20      5.02 o 
  -2   3  21      155.68      153.69     12.41 o 
  -1   3  21        4.22        1.79      3.21 o 
                                                 
